# Supplementary material for: Unveiling Emerging Opportunistic Fish Pathogens in Aquaculture: A Comprehensive Seasonal Study of Microbial Composition in Mediterranean Fish Hatcheries
Source: Microorganisms. 2024 Nov 10;12(11):2281. doi: 10.3390/microorganisms12112281 (PMC11596916; doi:10.3390/microorganisms12112281)
Supplement: Supplementary file 1 [file microorganisms-12-02281-s001.zip]

Archive with 6 entries (6 files):
- Supplemental Data.xlsx
- Supplemental Figures.pdf
- Supplemental Meta Data of Metagenomic Libraries.xlsx
- Table S1.pdf
- Table S2.pdf
- Table S3.pdf
