# Supplementary material for: Unveiling Emerging Opportunistic Fish Pathogens in Aquaculture: A Comprehensive Seasonal Study of Microbial Composition in Mediterranean Fish Hatcheries
Source: Microorganisms. 2024 Nov 10;12(11):2281. doi: 10.3390/microorganisms12112281 (PMC11596916; doi:10.3390/microorganisms12112281)
Supplement: Supplementary file 1 [file microorganisms-12-02281-s001.zip › Supplemental Data.xlsx]

## Sheet: HCMR_Hatchery
Genera	Inlet Water	Rotifer	Microalgae	Artemia	Outlet Water			Winter	Spring	Autumn
	Grand Mean	Grand Mean	Grand Mean	Grand Mean	Grand Mean	SEM	Significance Sampling	Grand Mean	Grand Mean	Grand Mean	SEM	Significance Season
Unmapped	42.6741	11.668	38.3159	15.1764	30.915	2.73188	0	25.483	33.3361	26.4918	4.90933	0.423
Glaciecola	7.91961	0.00695655	0.00722113	0.00929113	2.79943	0.715383	0.006	2.10111	0.575977	4.18678	1.49937	0.216
Thalassobius	9.53193	1.55344	0.0171342	3.51419	0.794622	0.927456	0.004	6.52088	2.21192	1.11533	1.71515	0.061
Tenacibaculum	7.78009	0.969688	0.362439	0.0522362	4.19428	0.777882	0.025	6.51568	0.653068	2.13918	1.53771	0.029
Polaribacter	5.27214	5.35047	0.132966	0.0375485	0.944595	0.622946	0.011	5.00099	0.82165	2.21268	1.32862	0.057
Phaeobacter	4.28652	0.132814	0.119831	0.829405	0.109303	0.293374	0.001	0.690375	0.0843656	2.48418	0.594176	0.038
Marinobacter	3.36742	0.0963945	0.0347139	0.839872	0.126861	0.201933	0	1.73681	0.0899468	1.03178	0.483122	0.059
Vibrio	2.32615	6.59415	3.4568	7.19718	3.9968	1.18753	0.332	1.85755	3.98992	7.22726	1.52888	0.03
Marinobacterium	1.89481	0.00359251	0.00352713	0.00345232	1.2229	0.180088	0.002	1.38883	0.762662	0.00256009	0.351439	0.025
Pacificibacter	1.45119	0.000166853	0	0	0.000382313	0.112543	0.014	0.00012514	0	0.870944	0.200391	0.055
Pseudoalteromonas	0.992676	19.3402	0.300613	2.25351	0.675446	1.48634	0.006	1.0061	10.9254	1.95654	2.69472	0.099
Sulfitobacter	0.893567	0.103393	0.17174	0	0.514314	0.127121	0.098	0.449724	0.637868	0.0121617	0.19195	0.069
Nereida	0.889007	0.00390427	0.00670543	0.00255023	0.225868	0.0623546	0.003	0.650386	0.061705	0.0942967	0.142469	0.016
Photobacterium	0.757275	0	0	0	0	0.0582387	0.013	0.0035282	0.451542	0	0.104975	0.056
Pseudopuniceibacterium	0.687778	0	0	0	0.180429	0.0628387	0.014	0.00649732	0.394545	0.121181	0.115189	0.13
Poseidonibacter	0.526164	0.0492846	0.00013589	0.0101954	0.596976	0.0861559	0.041	0.429617	0.0393983	0.324523	0.161453	0.172
Marivita	0.524208	1.51034	0.0162133	0	0.0207025	0.151558	0.029	1.20562	0.00972305	0.26866	0.287529	0.025
Blastopirellula	0.40539	0.0116409	0.203366	0.0010386	0.00459827	0.0247111	0	0.21776	0.178938	0.0222675	0.0593339	0.042
Candidatus_Protochlamydia	0.306154	0.127064	0.0382139	0.0168205	0.0082688	0.0286254	0.002	0.164896	0.143701	0.0189311	0.0520695	0.083
Marinomonas	0.303493	1.52957	0.57909	13.3334	1.40125	1.02433	0.001	1.04245	5.72513	1.06234	1.55283	0.116
Marivivens	0.294766	0	0	0	0	0.0228477	0.014	0.221075	0	0	0.044464	0.016
Psychrobium	0.259755	0.00241354	0	0	0.00052568	0.0203982	0.014	0	0.00144813	0.156168	0.0361787	0.056
Sva0996_marine_group	0.225883	0.00320358	0	0	0.00152608	0.0128579	0	0.0414818	0.102134	0.00304869	0.0328517	0.15
Litoreibacter	0.202818	0	0	0	0	0.0157372	0.014	0.152114	0	0	0.0306227	0.016
Brumimicrobium	0.186663	6.2092	0.141606	0.10483	0.430747	0.520031	0.016	4.97157	0.0930852	0.152524	0.924573	0.008
Lentibacter	0.184832	0.00096223	0.00227315	0	1.22672	0.100944	0.01	1.00378	0.032271	0.0135766	0.18014	0.004
Pseudomonas	0.179146	0.0189433	0.0278742	0.396979	0.0676613	0.0412705	0.006	0.0457998	0.12729	0.171038	0.0639485	0.376
Agarivorans	0.160939	0.01283	0.0180345	0	0.515972	0.0530129	0.031	0.495334	0.00290407	0.0254937	0.0768629	0.001
Francisella	0.158893	0.741769	0.0363007	0.000493566	0.0200311	0.0722333	0.038	0.00615054	0.487641	0.0818321	0.121742	0.066
Thiospirochaeta	0.138256	0.0206762	0.00975806	0	0.124653	0.0223691	0.088	0.0933729	0.00875758	0.0925501	0.0397108	0.17
Kordiimonas	0.130562	0.000166853	0	0	0.00499723	0.0104077	0.014	0.000426006	0.0799278	0.00116738	0.0183026	0.049
Halomonas	0.120158	0.0010886	0.00973515	0	0.00232186	0.0104679	0.021	0.00320394	0.0774189	0	0.0169132	0.04
Alkalimarinus	0.112925	0.00253754	0.00676328	0	0.0206992	0.00945874	0.009	0.0163165	0.00385194	0.0688501	0.0170272	0.063
Alteromonas	0.104491	0.789349	1.5616	35.3887	2.29534	0.919157	0	1.76212	9.27048	6.32576	3.51737	0.33
Malaciobacter	0.103898	0	0	0	0.076227	0.0131285	0.028	0.129288	0	0.00464435	0.0163623	0
Mesoflavibacter	0.101473	0.289444	0.143754	0	0.0163773	0.0351619	0.021	0.0897054	0.135167	0.123699	0.0647853	0.847
Thermopetrobacter	0.0944934	0	0	0	0.0056315	0.00788193	0.018	0.00422362	0.0564656	0.000230444	0.0141921	0.072
Roseovarius	0.0802837	0.653944	0.813922	0.0154883	0.258576	0.0913187	0.009	0.094515	0.738786	0.275832	0.146191	0.007
Fusobacterium	0.0788664	0.00476849	0.000372211	0.00852492	0.184316	0.0205111	0.038	0.190349	0.00502089	0.00710403	0.0286472	0.001
Constrictibacter	0.0733001	0.0163331	0.00456065	0	0.0259975	0.00562838	0.002	0.0179114	0.0405053	0.0172805	0.0109801	0.279
Kordia	0.0727643	0.00237855	0.00252844	0.00154168	0.0109093	0.00531719	0.002	0.008116	0.00997258	0.0372997	0.0109873	0.184
Oleispira	0.0700487	0	0	0	0.0126075	0.00330429	0	0.0263703	0.00198968	0.0265078	0.0102347	0.13
Phycisphaera	0.0650229	0.299786	0.622493	0	0.0154444	0.069683	0.038	0.00298799	0.164551	0.434707	0.113067	0.07
Grimontia	0.0649977	0.0031411	0	0.00145599	0.0271767	0.00763375	0.044	0.0214341	0.0387398	0.00188466	0.0135605	0.172
Shimia	0.0634336	0.000264979	0	0.00100891	0.00424903	0.00530139	0.015	0.0480609	0.0027234	0	0.00993045	0.016
Sandaracinus	0.0627462	0	0	0	0.00178459	0.00475912	0.009	0.0030503	0.0362782	0	0.00874737	0.067
Hyphomonas	0.0621997	0.0837164	0.656328	0	0.143198	0.0633401	0.02	0.53501	0.113196	0.0260611	0.107298	0.011
Ruegeria	0.0579081	0.000444296	0.0134059	0.0328745	0.0562213	0.00900992	0.031	0.0592973	0.0186227	0.023877	0.0148601	0.063
Thalassococcus	0.0573166	0	0.00068478	9.53188	0.0432148	0.541165	0	0.00126031	0.0443933	3.82808	0.877453	0.053
Cm1 21	0.055727	0	0	0.0129155	0.000738676	0.00344735	0	0.0287536	0.0160427	0	0.00823232	0.059
Ancylomarina	0.0535173	0.000563162	0.000454505	0	0.326766	0.0294269	0.02	0.246949	0	0.0312217	0.0563369	0.024
Cytophaga	0.0530999	0	0.0179524	0	0.00579664	0.00293146	0	0.0144104	0.0154349	0.0191461	0.00835562	0.882
Alcanivorax	0.0530685	0.0282993	0.107567	2.03232	0.0359831	0.123804	0	0.0338373	0.0821633	0.838647	0.197392	0.055
Leucothrix	0.0503422	0.00257574	0.192254	0.000381784	1.45999	0.131373	0.02	1.09642	0.00295117	0.143165	0.245635	0.025
Sulfurovum	0.0501071	0.00654548	0.000488422	0.00540147	0.217817	0.0203188	0.025	0.191969	0.00516853	0.00839198	0.0336375	0.004
Aestuariibacter	0.0500359	0	0	0	0.000864277	0.00398279	0.015	0.000648207	0.0300215	0	0.00710133	0.059
Mesorhizobium	0.0448752	0	0	0.00135667	0.0148816	0.00366405	0.007	0.00781863	0.0257736	0.00436829	0.00761504	0.149
OM27_clade	0.0423562	0	0	0	0.00355153	0.00189134	0	0.00873453	0.0170348	0.00352219	0.00595587	0.253
Colwellia	0.038651	1.0109	0.0238464	0	1.92574	0.237729	0.048	2.16887	0.00766852	0.0567232	0.294252	0
Halarcobacter	0.0351232	0.936044	0.470571	0.00466904	0.078462	0.109175	0.032	0.0578433	0.531274	0.336439	0.193748	0.262
Picochlorum(Microalgae)	0.0322911	0.731787	15.6501	0.0292346	23.174	1.67754	0	8.12476	9.06515	8.19966	4.72296	0.981
Thioflexothrix	0.0306327	9.87325e-05	0	0	0.124437	0.0120393	0.025	0.0934019	0	0.0183796	0.0230011	0.034
Pirellula	0.0303974	0.00323695	0.0057048	0.000671993	0.000561617	0.00340618	0.036	0.00389166	0.0202431	0.000852885	0.00537232	0.058
Idiomarina	0.0293245	0.00193326	0.000515407	0	0.0103208	0.00303971	0.03	0.00437502	0.0205964	0.00115995	0.0052092	0.044
Devosia	0.0291821	0.000717659	0.016005	0	0.339982	0.020665	0	0.00630977	0.0714536	0.155031	0.0477054	0.167
Psychromonas	0.0281844	0	0	0	0.417132	0.0341724	0.016	0.312849	0.00179508	0.0151156	0.0668037	0.019
Litoribacillus	0.0279008	0.00242178	0.00227447	0	0.0257299	0.00244299	0	0.0107441	0.0187956	0.00760529	0.00544843	0.23
Marisediminitalea	0.0273143	0.514809	0.130514	4.77682	0.0795103	0.309014	0	0.0013451	0.0914778	2.26946	0.42645	0.014
Celeribacter	0.0259551	7.92056	0.0141238	0	0.0287975	0.618165	0.014	5.96102	0.0160347	0.00880833	1.19948	0.016
Peredibacter	0.0242233	0.04172	0.0527457	0.00461034	0.0901661	0.011935	0.09	0.0729399	0.0127287	0.0560765	0.0182178	0.036
Antarctobacter	0.0237686	0	0	0	0.00909352	0.00255994	0.033	0.00682014	0.000268813	0.0139923	0.00480259	0.156
Thalassotalea	0.0237589	0.893743	0.310228	0.13466	0.07563	0.105041	0.056	0.00643083	0.0317541	0.798982	0.120978	0.002
Novosphingobium	0.0234765	0.000264979	0.235675	0	0.0160464	0.0112525	0	0.0744021	0.0937245	0.0120314	0.0349805	0.185
Marinifilum	0.023164	0.00116925	0.00394139	0.00190599	0.0557563	0.00652597	0.044	0.0419075	0.0157536	0.00190127	0.0118334	0.066
Planktotalea	0.0228538	0	0	0	0.310901	0.021417	0.003	0.209794	0.0114644	0.0209538	0.0469226	0.028
Litorilituus	0.021498	0.0678161	0	0	0.0371823	0.00809426	0.035	0.0359648	0.00402051	0.0431055	0.0145735	0.098
Methylophaga	0.0211083	0.387905	0.00479143	0	0.303097	0.0537978	0.051	0.292334	0.184994	0.0112802	0.0998356	0.124
Roseibium	0.0206071	0.0129409	0.0081552	0.0799671	0.00147	0.00760798	0.002	0.000385935	0.0434161	0.0141659	0.00893793	0.02
Pleomorphochaeta	0.0198058	0	0.00114835	0	0.225959	0.0186743	0.018	0.178853	0.00447914	0.000586106	0.0350085	0.01
Amphritea	0.0186645	0	0	0	0.00610863	0.00126199	0	0.0101553	0	0.00673964	0.00277561	0.04
Winogradskyella	0.0179978	0.0359217	0.0298182	2.70989	0.168202	0.0888237	0	0.0915721	0.817293	0.344571	0.26879	0.202
Delftia	0.017696	0	0	0	0	0.00138117	0.015	0	0.0106176	0	0.0024578	0.057
Clostridium_sensu_stricto_18	0.0176041	0	0	0	0.000314836	0.00140764	0.015	0.000236127	0	0.0105624	0.00250836	0.06
Parasphingorhabdus	0.0175535	0.0331099	0.331562	0	0.0337529	0.0263618	0.005	0.0704168	0.187388	0.00586614	0.0462906	0.083
Bacteroides	0.0174806	0	0.000272703	0	0.327446	0.0269903	0.016	0.258899	0	0	0.0487949	0.009
Lacinutrix	0.0169106	1.11656	0.0477688	0	0.328879	0.104349	0.01	1.03615	0.0029586	0.0741925	0.15572	0
Maliponia	0.0148593	0	0	0	0	0.0011575	0.014	0	0.00891558	0	0.00206044	0.056
Coraliomargarita	0.0144557	0.116782	0.00890214	0.00474019	0.0298795	0.0114145	0.032	0.0846265	0.0195467	0.0166595	0.0209726	0.079
Mariprofundus	0.013948	0	0	0	0.0113557	0.00139034	0.003	0.0103336	0.00301319	0.00390218	0.00352577	0.179
Marinicella	0.0131627	0.0403175	0.560183	0	0.0187649	0.0482495	0.019	0.0145732	0.00755423	0.360244	0.079778	0.04
Loktanella	0.0118101	0	0	0	0.00768565	0.00126784	0.023	0.00357461	0.000429941	0.00840783	0.00257127	0.086
Pseudidiomarina	0.0114287	0.0110267	0.0107313	0	0	0.0025696	0.182	0.0088995	0.00620431	0.00658811	0.00471349	0.872
Oceaniserpentilla	0.0109995	0.136124	0	0	0.0530526	0.0132297	0.011	0.0163917	0.0325605	0.0744318	0.0261436	0.284
Roseivivax	0.010811	0	0	0	0	0.000845448	0.015	0	0.0064866	0	0.00150399	0.057
Cobetia	0.0103511	0.000233594	0	0.000373998	0.00337911	0.00103733	0.026	0.00132205	0.00682585	0.000644382	0.00187012	0.074
Aureispira	0.0100117	0.000465203	0	0	0.00430519	0.000791407	0.001	0.0037735	0.0048277	0.00102278	0.00174685	0.255
Neptuniibacter	0.00973904	2.80339	1.38372	0.000895991	0.0903878	0.228165	0.001	0.00349285	0.736537	1.83337	0.424873	0.022
Rhodopirellula	0.00936116	0.00361141	1.37231	0	0.0454954	0.106777	0.012	1.02205	0.0204255	0.020402	0.210426	0.017
Haloferula	0.00876642	0	0.00410358	0.000976241	0	0.00122682	0.123	0	0.00565035	0.00246215	0.00198796	0.214
Bacterioplanes	0.00864558	0	0.000743709	0.0218069	0.00107845	0.00170373	0	0.0069996	0.00188065	0.00752309	0.00354291	0.334
Psychrilyobacter	0.00847269	0.000133482	0	0	0.833491	0.0656171	0.015	0.631573	0	0	0.125856	0.015
Maribacter	0.00805657	0.125928	0.131636	0	0.087696	0.0245147	0.12	0.158346	0.0808146	0.00449794	0.0342578	0.008
Bacterioplanoides	0.00803676	0.100005	0.0015131	0.00523541	0.126515	0.0139082	0.005	0.00405018	0.031307	0.109189	0.0215734	0.009
Catenococcus	0.00774417	0.00794658	0.00618902	0.000895991	0.0191188	0.00218509	0.017	0.0109999	0.0129892	0.0031685	0.0034441	0.039
Haliangium	0.00748481	0	0	0	0.00461172	0.000704154	0.005	0.0025693	0.00520248	0	0.00131808	0.035
Sulfurimonas	0.0071067	0	0	0	0.0134948	0.00142927	0.037	0.0122835	0.00253408	0	0.00268571	0.013
Lutibacter	0.00709233	0.00418131	0.00384939	0.00532067	0.00461847	0.00161595	0.853	0.00174282	0.00679586	0.00578306	0.00190359	0.106
Psychroserpens	0.00701622	0.0782691	0	0	0.00160345	0.00683237	0.019	0.0599044	0.00420973	0	0.0127897	0.018
Microchloropsis(Microalgae)	0.00698536	0.00834897	0.0113717	0	0.011246	0.00276155	0.502	0.0239327	0.0020148	0.00161029	0.00232072	0
Kiloniella	0.0069799	0.00582423	0.106315	0	0.00823491	0.00953386	0.024	0.0021733	0.00692904	0.0677448	0.0159481	0.057
Pseudofulvibacter	0.00678294	0	0	0	0.0235668	0.00147611	0	0.0131936	0.0037604	0.00389453	0.00409187	0.129
Sunxiuqinia	0.00658069	0.00529708	0.00510836	0.00358222	0.0051069	0.00127484	0.856	0.00564089	0.00845193	0.00172407	0.00128622	0
Arcobacter	0.00618386	0	0.00631689	0.00149599	0.0413121	0.00442866	0.035	0.0309841	0.00371032	0.00438853	0.00806845	0.048
Sphingomonas	0.00606765	0.00425568	0.000909488	0	0.000858001	0.00115574	0.224	0.00260927	0.00415539	0.00101169	0.00194942	0.403
SM1A02	0.00576676	0.000629297	0	0	0.014073	0.00144419	0.024	0.0114797	0.00300184	9.58405e-05	0.00269608	0.019
Tritonibacter	0.00510998	1.83847	0.116159	0.811599	0.152317	0.178925	0.018	0.00370856	0.32871	1.2602	0.292814	0.041
Erythrobacter	0.00486721	0	0.165182	0	0.000694313	0.0135724	0.018	0	0.102217	0.000229388	0.02321	0.05
Rhodovulum	0.00476795	0.000299096	0.410162	0	0	0.0309514	0.01	0	0.242162	0.00697485	0.0566605	0.056
Amylibacter	0.0047601	0.169427	0.06012	0	0.113347	0.0236909	0.069	0.189765	0.012721	0.04406	0.0353984	0.002
Ichthyenterobacterium	0.00450472	0.000523117	0	0	0.0709066	0.00559419	0.007	0.0500062	0.00255902	0.00299668	0.0115318	0.024
Halodesulfovibrio	0.00447408	0.00053393	0.00186649	0	0.00297638	0.000764273	0.112	0.00613669	0.00100117	0	0.00076819	0
Tateyamaria	0.0044666	0	0	0	0.00546296	0.000755041	0.041	0.00716044	0	0.000229388	0.000971765	0
Donghicola	0.00414588	0.0185234	1.5454	0.299183	0.0114346	0.138344	0.019	0.00810798	0.00638546	1.05451	0.210217	0.022
Sphaerochaeta	0.00402673	0	0.000353685	0	0.0510156	0.00432804	0.017	0.0412818	0	0.000212211	0.00761299	0.007
Marimonas	0.00391843	0.00390904	0.236414	0	0	0.0189897	0.016	0.00316111	0.144016	0	0.0332703	0.054
Shewanella	0.00386381	0	0	0	0.00341406	0.000539747	0.035	0.00517039	0.000230411	0	0.000720076	0
Olleya	0.00371144	9.81954	0.906464	0.00173624	0.658157	0.626177	0	0.014378	1.64071	5.18121	1.32032	0.064
Oceanospirillum	0.00367783	0.0571195	0.169089	0	0.0825617	0.0233428	0.087	0.05678	0.00370829	0.138337	0.0346409	0.029
Pseudodesulfovibrio	0.00354812	0	0.00222186	0	0.0399423	0.00351962	0.02	0.0303639	0	0.00313629	0.00649602	0.02
Hwanghaeella	0.0034283	0.00579695	5.62662	0.00279621	0.0209179	0.436394	0.013	4.21902	0.0157957	0.00416621	0.849068	0.016
Propionigenium	0.00326595	0.00198536	0.00200035	0	0.00222294	0.000883319	0.682	0.00710594	0	0	0.000508554	0
Carboxylicivirga	0.00303284	0.000765111	0.00105235	0.000622334	0.00161896	0.000647498	0.552	0.0012893	0.00263914	0.000459906	0.000908004	0.175
Sabulilitoribacter	0.00294919	0	0	0	0.0803899	0.00610843	0.007	0.00403574	0.0461154	0.00065949	0.0118753	0.069
Draconibacterium	0.00289171	0.000457077	0.00791411	0	0.00850346	0.00134291	0.053	0.0045938	0.00278258	0.00540219	0.00248496	0.652
Demequina	0.00275078	0.00597255	0.0212965	0.00130733	0.00132976	0.00257532	0.063	0	0.00351704	0.0158157	0.00358535	0.032
Paraglaciecola	0.00269876	0.00491101	0.000884213	0.0114935	0.00240909	0.00160005	0.043	0.00180682	0	0.00969378	0.00137695	0
W5	0.00258404	0	0	0.000373998	0.00260625	0.000443683	0.064	0.00222613	0.00133326	0.000149599	0.000808777	0.144
Maritalea	0.00256344	1.69893	0.021539	0.000671993	0.0268586	0.125323	0.007	1.18731	0.0321328	0.0682217	0.262133	0.026
Terasakiella	0.00228768	0.0582237	0.000562239	0	0	0.0046871	0.014	0.000203653	0.00168162	0.0347996	0.00834031	0.063
Maritimibacter	0.00204116	0	0	0	0.000722079	0.000318427	0.212	0.000541559	0.0012247	0	0.000563559	0.309
Ketobacter	0.00185234	0	0.184544	0	0.00628379	0.0147234	0.016	0.00117244	0.11313	0.00154057	0.0259783	0.052
Arenibacter	0.00182094	0.556049	0.197336	0	0.0141742	0.0499616	0.017	0.481945	0.0672919	0.00878003	0.0925096	0.006
Chlorella(Microalgae)	0.00175224	0.00884271	5.54006	0.00320034	0	0.430544	0.014	0.00131418	0.00248652	3.32813	0.766028	0.055
Cohaesibacter	0.001745	0.0689168	0.0135835	0.00325457	0.158661	0.0081584	0	0.0475399	0.0407059	0.0683078	0.0255722	0.594
Pseudoruegeria	0.00159966	0	0	0	0.00659277	0.000697605	0.038	0.00396768	0.000959796	0.000781517	0.00156435	0.254
Gemmobacter	0.00156036	0.00201819	1.98663	0.00167611	0.0171064	0.109081	0	0.32679	0.936408	0.00721709	0.281126	0.112
Qipengyuania	0.00154796	0.00982724	0.135786	0.000403566	0.0385507	0.0126978	0.027	0.00379059	0.0875759	0.0209799	0.0221441	0.079
Hoeflea	0.00153607	0.0105867	0.275655	0	0.313571	0.0332678	0.002	0.0306837	0.203606	0.132657	0.0674773	0.192
Sneathiella	0.00151642	0.403112	0.128969	0	0.0427304	0.0264894	0	0.174977	0.0197706	0.186045	0.0609851	0.069
Marivibrio	0.00147671	0.000166853	0.000365216	0	0.000606486	0.00030052	0.367	0.00181809	0	0.000114694	0.000339739	0.003
Paraphaeobacter	0.00144768	1.64996	2.20395	0.000954459	0.0125943	0.285144	0.035	0.00108576	0.91558	1.4047	0.509628	0.194
Altererythrobacter	0.00137925	0.0983779	0	0	0.0358575	0.00956003	0.023	0.0766021	0.017421	0.00266604	0.0190228	0.032
Yoonia	0.00128006	0.0460344	0.202665	0.00235198	4.87604	0.3922	0.014	0.00818954	2.89281	0.177187	0.696641	0.067
Ilumatobacter	0.00121194	0.0130187	0.337403	0	0.0350645	0.0194696	0	0.0931729	0.151002	0.00647872	0.0480633	0.138
Dokdonia	0.00115222	0.000400447	0.00540826	0	0.00713867	0.000926123	0.012	0.00518526	0.00258619	0.00172536	0.00176437	0.247
Glutamicibacter	0.0011172	2.39179	0.0299979	0	1.28309	0.221152	0.009	0.00650193	0.488772	1.72962	0.39057	0.029
Sulfurospirillum	0.00110066	0	0	0	0.0136633	0.00118675	0.019	0.0102474	0	0.000660398	0.00228013	0.022
Haliea	0.0010834	0.00171237	0.0356399	0	0.0429808	0.00510536	0.009	0.00174504	0.0286298	0.0188241	0.0093272	0.144
Muricauda	0.000995194	0.0623231	0.653138	0.00145424	0.0317631	0.0492778	0.006	0.0837156	0.373034	0.00950636	0.092618	0.079
Agrobacterium	0.000898123	0.0519558	0	0.0127208	0.358351	0.0326239	0.021	0.00012514	0	0.251711	0.0478601	0.016
Marinilabilia	0.000723777	0	0	0	0.00987606	0.000888592	0.02	0.00740704	0.000434266	0	0.00169561	0.022
Oceanobacter	0.000655611	0.000953133	0.00874646	0.0257904	0.00304678	0.00260371	0.004	0.00234537	0.00581975	0.0106613	0.00408916	0.342
Jannaschia	0.00058833	0.00228646	0	0	0.0227356	0.001552	0.001	0.0158894	0.000668797	0.00198592	0.00342448	0.009
Taeseokella	0.000559507	0.0355142	1.31002	0.00105334	0.0796242	0.0256687	0	0.327377	0.37748	0.216473	0.183716	0.736
Roseivirga	0.00053627	0.00249281	0.458421	0	0.293078	0.0426592	0.004	0.0500963	0.294563	0.118076	0.0889425	0.146
Thalassospira	0.000512024	0.000783103	0.0017819	0.0105434	0.000195617	0.000755802	0	0	0.00146512	0.00471582	0.0010677	0.023
Diplosphaera	0.000497577	0	0	0	0	5.1254e-05	0.107	0.000373183	0	0	9.73152e-05	0.076
Desulfobacter	0.000384018	0	0	0	0.021387	0.00173104	0.015	0.0160403	0.000230411	0	0.00334918	0.017
Thiomicrorhabdus	0.000384018	0	0	0	0.000481386	0.000134068	0.619	0.00036104	0.000230411	0	0.000238117	0.538
Desulfobacterium _catecholicum_group	0.000360419	0	0	0.00519108	0.0733695	0.00604812	0.015	0.0550271	0	0.00229268	0.0115537	0.018
Marinococcus	0.000320015	0	0	0	0.000160462	7.44352e-05	0.59	0.000120347	0.000192009	0	0.000128949	0.571
Aestuariicella	0.000271537	0.0797679	0	0.0878495	0.00695636	0.011896	0.022	0.0619005	0.0021987	0.0356182	0.0213018	0.128
Neptunomonas	0.000256012	0.945832	0.0537548	0.000504457	0.964264	0.117367	0.009	0.00107736	0.306899	0.870905	0.201472	0.022
Rarobacter	0.000135768	0.061311	0.287933	0	0.018139	0.0284239	0.03	0.000101826	0.00870965	0.21172	0.0408895	0.015
Mangroviflexus	0	0	0	0	0.0685424	0.00534006	0.014	0.0514068	0	0	0.0103864	0.016
Geofilum	0	0	0	0	0.0714382	0.00554326	0.014	0.0535786	0	0	0.0107865	0.016
Pseudoteredinibacter	0	0.15381	0.0406724	0	0.0617896	0.0131775	0	0.107588	0.00275232	0.0649406	0.0227187	0.006
Aliiroseovarius	0	0.0238412	0.085427	0	0.0577948	0.00769768	0.001	0.0443712	0.00672726	0.0580136	0.0145243	0.022
Pelagimonas	0	0.00316696	0.00172167	0	0.0429142	0.00180828	0	0.0220816	0.00319606	0.00782039	0.00613913	0.062
Cognaticolwellia	0	0.0183931	0	0	0.030312	0.00395082	0.055	0.0365289	0	0	0.00470103	0
Desulfofaba	0	0	0	0	0.0181903	0.00145117	0.018	0.0136427	0	0	0.00281534	0.019
Aliivibrio	0	0	0	0	0.0157107	0.00119326	0.011	0.0115629	0.000176056	0	0.00241645	0.017
Postechiella	0	0.0689723	0.000926961	0	0.00934913	0.00644085	0.023	0.00701185	0.0413834	0.000556177	0.0115542	0.089
Arcticibacterium	0	0.0418057	0	0	0.0108746	0.00411684	0.026	0.0395102	0	0	0.00599045	0.001
Lewinella	0	0.12177	0.0432872	0	0.0132776	0.0134633	0.037	0.0857222	0.00108854	0.0373345	0.0244471	0.075
Ekhidna	0	0	0	0	0.0216225	0.000590792	0	0.00866418	0.00174717	0.00429497	0.00315856	0.224
Pelagicola	0	0	0	0	0.0141258	0.000685151	0	0.0067743	0	0.00305606	0.00218501	0.106
Cytophaga _xylanolytica_group	0	0	0	0	0.00432747	0.000443434	0.104	0.0032456	0	0	0.000842234	0.074
Niveispirillum	0	0	0	0	0.0087485	0.000271336	0	0.00297069	0.000486198	0.00238635	0.00131885	0.287
Vannielia	0	0	0	0.00322281	0.00392848	0.000509854	0.022	0.00294636	0.00128912	0	0.000919887	0.09
Aliishimia	0	0	0	0	1.10995	0.0839571	0.011	0.00142589	0.651431	0.0133987	0.154492	0.061
Marinisporobacter	0	0	0	0	0.00428201	0.000333216	0.014	0.0032115	0	0	0.00064819	0.016
Microscilla	0	0	0	0	0.00538897	0.000435038	0.02	0.00404173	0	0	0.000842952	0.02
Leisingera	0	0	0.0109424	0	0.00370896	0.00118123	0.042	0.00278172	0	0.00656547	0.00213922	0.142
Desulfoluna	0	0	0	0	0.0038364	0.000307149	0.018	0.0028773	0	0	0.000595661	0.019
Parvibaculum	0	0.001297	0.036466	0.00316096	0.0226888	0.00504746	0.056	0.000992233	0.0139561	0.0227856	0.00838277	0.22
Pseudooceanicola	0	0.721303	0.0212516	0	0.013523	0.0562275	0.013	0.00655955	0.0141944	0.434205	0.100857	0.056
NK4A214_group	0	0	0	0	0.00343858	0.000275294	0.018	0.00257894	0	0	0.000533884	0.019
Hydrogenovibrio	0	0	0	0	0.0013108	0.000134354	0.104	0.000983101	0	0	0.00025518	0.074
SEEP SRB1	0	0	0	0	0.000641848	9.94347e-05	0.469	0.000481386	0	0	0.000185286	0.293
Corallomonas	0	0	0	0	0.00157176	0.000124574	0.017	0.00117882	0	0	0.000241847	0.018
Pyruvatibacter	0	0	0.00148857	0	0.00133349	0.000261671	0.141	0.00100011	0.000893142	0	0.000480095	0.245
Primorskyibacter	0	0	0	0	0.00164223	0.000178757	0.142	0.00123168	0	0	0.000338231	0.096
Desulfocella	0	0	9.13041e-05	0	0.000555529	7.78832e-05	0.228	0.000485125	0	0	0.000119934	0.058
Sphingobacterium	0	0	0.006759	0	0.000504071	0.000604309	0.023	0.000378053	0	0.0040554	0.00107738	0.08
Paraperlucidibaca	0	0.000159004	0	0	0.0275654	0.00113398	0	0.00018052	0.0095666	0.00692365	0.0038696	0.257
Kinneretia	0	0	0.000934523	0.000605349	0.000160462	0.000180617	0.162	0.000257303	0.000693288	0	0.000229459	0.135
Bacillus	0	0.0108667	0.0141263	0.0125743	0.013512	0.0040945	0.456	0	0.027932	0.000200714	0.00234035	0
Pseudohongiella	0	0.0020562	0.110932	0	0.00103832	0.0083	0.007	0.00571543	0.0638433	0	0.0153584	0.065
Alkalihalobacillus	0	0	0	0.000477229	0.00039	0.000120784	0.463	0	0.000424892	0	0.000125325	0.162
Pseudescherichia	0	0	0.0658941	0	0	0.00513204	0.014	0	0	0.0395365	0.00913571	0.056
Ponticoccus	0	0.21202	0.000319061	0	0	0.017059	0.019	0.158538	0.000191437	0.000381609	0.0332569	0.02
Phaeodactylibacter	0	0.000444296	0.000114334	0	0	8.65427e-05	0.54	0.000333222	6.86005e-05	0	0.000157778	0.378
Brevibacillus	0	0.016118	0.00104646	0.000447996	0	0.00264432	0.491	0.0120885	0.000807076	0	0.00482077	0.316
Microbacterium	0	0.946986	0.00368014	0.00115424	0.309536	0.0679802	0.001	0.000293197	0.190958	0.56539	0.132803	0.046
Spongiibacter	0	0.000746151	0.00091022	0	0.00398271	0.000472814	0.051	0.00101796	0.000179457	0.00238963	0.000828547	0.169
Thalassobaculum	0	0.00111017	1.199	0	0.0599819	0.0643167	0	0.231115	0.560653	0.0105095	0.171222	0.107
Oricola	0	0.00978877	0.94372	0	0.145529	0.0689368	0.003	0.632651	0.0895501	0.0637519	0.154915	0.038
Pseudohaliea	0	0.00140912	0.481426	0	0.00938736	0.0373064	0.013	0.00555301	0.287363	0.00352782	0.067558	0.058
Marinoscillum	0	0.000157981	1.18881	0	0	0.092155	0.014	0	9.47885e-05	0.713285	0.16418	0.055
Fluviibacterium	0	0.00173676	0.521458	0	0	0.0357932	0.004	0.0328069	0.287671	0	0.072465	0.071
Tamlana	0	0.363632	0	0	0	0.0295622	0.021	0	0.218179	0	0.052266	0.068
Cutibacterium	0	0.000200224	0.000513987	0	0	8.43489e-05	0.246	0.000150168	0.00013256	0.000175832	0.00019051	0.979
Arenicella	0	0.512925	0.0732772	0	0.0176164	0.0466251	0.022	0.38215	0.00909353	0.0474781	0.0897422	0.03
Pontixanthobacter	0	0	0.372629	0.000447996	0	0.0290374	0.014	0	0.223757	0	0.0515913	0.055
Psychromarinibacter	0	0.00387146	0.357415	0	0.00196796	0.0242149	0.003	0.0321334	0.191065	0.00118078	0.0506484	0.087
Porticoccus	0	0.00551171	0.00632692	0	0.178948	0.0121419	0.002	0.00389527	0.096575	0.0147806	0.0253416	0.082
Nioella	0	0.00159032	0.0956095	0	0	0.00721349	0.009	0.0706908	0.00176731	0	0.0144303	0.015
Euzebyella	0	0.00749605	0.0344138	0.000190892	0.00299105	0.00340852	0.03	0	0.00542057	0.0215963	0.00564988	0.086
Nocardioides	0	0	0.00315944	0	0	0.00016123	0	0	0.00107935	0.000816311	0.000497264	0.33
Enterococcus	0	0.00217637	0.00164716	0	0	0.000351728	0.125	0	0	0.00229412	0.000391363	0.007
Hwangdonia	0	0	0.00215197	0	0	0.000174834	0.021	0	0	0.00129118	0.000309137	0.067
Tepidicaulis	0	0.000133482	0	0	0.0215391	0.00170623	0.015	0.000100112	0.0126359	0.000287522	0.00317386	0.072
Paenibacillus	0	0.000467189	9.13041e-05	0	0	8.65213e-05	0.524	0.000418869	0	0	0.000135045	0.178
Limosilactobacillus	0	0.0016793	0	0	0	0.00021076	0.258	0	0.00100758	0	0.000355619	0.276
Deinococcus	0	0	0.000741569	0	0	0.000114883	0.469	0	0	0.000444941	0.000191472	0.417
Total %	55.21	87.192	59.8716	84.7336	67.6815			73.7837	64.9001	71.9395

## Sheet: Hatchery_A
Genera	Inlet Water	Rotifer	Microalgae	Artemia	Outlet Water			Winter	Spring	Autumn
	Grand Mean	Grand Mean	Grand Mean	Grand Mean	Grand Mean	SEM	Significance Sampling	Grand Mean	Grand Mean	Grand Mean	SEM	Significance Season
Unmapped	28.7175	12.4868	16.8208	17.4391	30.6953	5.31956	0.123	27.6128	17.4996	18.5833	5.72864	0.243
Glaciecola	0.0235703	0.0130554	0.0176091	4.4084	0.375776	0.478148	0.011	0.0393446	0.0381369	2.82556	0.61291	0.027
Alteromonas	0.135257	9.75978	2.10138	0.33428	0.0961459	0.584579	0	0.847806	3.30502	3.30327	1.34524	0.243
Colwellia	0.00302868	1.34475	0.11691	0.242875	1.86991	0.280261	0.004	0.934867	0.39332	0.818297	0.413027	0.524
Vibrio	11.765	36.6955	0.289274	1.87579	3.69836	1.82472	0	5.32026	12.5799	14.6942	4.79653	0.251
Leucothrix	0.000193856	0.00337268	0.00259638	0.0936364	0.148542	0.0177955	0.001	0.0425783	0.100962	0.00546433	0.0257777	0.026
Marinomonas	0.0236961	4.52451	0.00949661	0.077878	1.24456	0.378209	0	0.0443029	0.973036	2.51075	0.614612	0.02
Marinobacterium	0.0132128	0.0201865	0.0189152	0.823801	1.73385	0.221429	0.003	0.443384	1.1148	0.0077941	0.30673	0.036
Lentibacter	0	0.00462542	0.00126241	0.0689167	0.320413	0.0186363	0	0.0415587	0.114893	0.0806795	0.0490249	0.412
Tenacibaculum	0.00230446	0.0587314	0.0245844	1.01351	0.420334	0.124798	0.022	0.104185	0.18293	0.624563	0.194342	0.153
Psychrilyobacter	0	0.0020313	0.000846391	0.00160536	0.00540761	0.000805194	0.003	0.00159584	0.00311977	0.00121878	0.00107451	0.251
Thalassobius	0.0136132	0.0521626	0.0172509	1.28174	3.02662	0.353891	0.001	0.681268	1.89001	0.0635484	0.506245	0.032
Poseidonibacter	0.00261672	1.09607	0.0184121	0.0937506	0.221175	0.135612	0.016	0.718437	0.131849	0.00892587	0.169137	0.037
Agarivorans	0.0218846	0.00129675	0.000478845	0.0747334	0.464322	0.0323038	0	0.0417533	0.0971816	0.198694	0.0674654	0.2
Sulfitobacter	0.00921236	0.0019523	0.0156139	0.148534	0.326264	0.0347457	0	0.0781332	0.1997	0.0231132	0.0513302	0.032
Polaribacter	0.0853441	0.0433572	0.0221834	10.611	10.4354	1.89111	0.014	3.33824	5.07135	4.30877	3.2616	0.899
Psychromonas	0	0.422105	0.0018301	0.111366	0.187273	0.0663488	0.036	0.0437034	0.374429	0.0154128	0.0718697	0.003
Brumimicrobium	0.0057371	0.104146	0.0415312	1.7673	2.36668	0.212823	0	0.408534	0.983241	1.17946	0.454655	0.308
Bacteroides	0	0.0397911	0	0	0	0.00396078	0.008	0.000238011	0.0236367	0	0.00558567	0.043
Ancylomarina	0	1.01069	0.000838018	0.0019369	0.00261405	0.10206	0.008	0.000394207	0.605692	0.00356292	0.140748	0.041
Lacinutrix	0	0.00937548	0.0158482	0.0701645	0.183725	0.0225481	0.001	0.0479853	0.116489	0.00299388	0.0302127	0.023
Planktotalea	0	0.000532129	0	0.126998	0.0634724	0.0218894	0.084	0.0249849	0.0646502	0.0249666	0.0346871	0.592
Sulfurovum	0	0.0113874	0	0.272439	0.24103	0.03397	0	0.0623851	0.139589	0.11294	0.0653294	0.561
Pleomorphochaeta	0.000593236	0.713619	0.0150907	0.00293942	0.00375457	0.041733	0	0.273462	0.16748	0.000655941	0.0983026	0.144
Fusobacterium	0	0.291705	0.00024907	0.000233124	0.00102587	0.0281966	0.005	0.00477533	0.170452	0.000700384	0.0403194	0.043
Pseudoalteromonas	0.254123	0.774324	0.0662134	5.6764	12.4303	1.34965	0	4.31305	5.86999	1.33775	2.21926	0.263
Thioflexothrix	0	0	0	0.0158767	0.033879	0.00470171	0.01	0.0137973	0.0160561	0	0.00670282	0.184
Thiospirochaeta	0	0.0007606	0	0.000271978	0	0.000128658	0.051	0	0.000559547	5.99998e-05	0.000143179	0.035
Maribacter	0.000951688	0.000199999	0.00212181	0.0239699	0.0441867	0.00321693	0	0.010172	0.0232749	0.00941118	0.00686293	0.149
Phaeobacter	0.998832	10.3198	0.189942	0.317304	0.578972	0.302439	0	2.62037	1.97753	2.84499	1.38215	0.842
Nereida	0.0132846	0.0113208	0.0168556	4.14303	2.80283	0.533299	0.004	0.208176	0.537646	3.44657	0.680248	0.005
Winogradskyella	0.030858	0.0483131	0.0292375	1.92839	0.0523976	0.215247	0.019	0.0134721	0.0435281	1.19652	0.285951	0.05
Amylibacter	0.00635132	0	0	0.0520909	0.230278	0.0167864	0	0.0232023	0.0513854	0.0986445	0.0330579	0.222
Desulfobacterium _catecholicum_group	0	0	0	0.00677554	0.0238032	0.00235901	0	0.00562804	0.0127192	0	0.00368605	0.049
Malaciobacter	0	0.00545077	0	0.118116	0.287708	0.0345314	0.001	0.0800392	0.166566	0.000159639	0.0498178	0.056
Oceanospirillum	0.0186997	0.01231	0.0229101	0.448426	0.458398	0.0634003	0	0.12918	0.285886	0.16138	0.110429	0.41
Peredibacter	0.0166453	0	0.000262968	0.00209811	0.0274172	0.00520116	0.047	0.0118148	0.00187842	0.0141609	0.00708346	0.346
Mangroviflexus	0	0.000109553	0	0.00914398	0.0125585	0.00114673	0	0.00380239	0.00599237	0.00329243	0.00251388	0.586
Halarcobacter	0.925049	1.13974	0.00329026	0.020776	0.0189058	0.131497	0	0.673437	0.258862	0.332356	0.242106	0.336
Ichthyenterobacterium	0.0015189	0.00115295	0.00254203	0.000349686	0	0.00103722	0.703	0.00219759	0.000448776	0.000691767	0.00112773	0.439
Cohaesibacter	0.0142075	0.288794	0.00704639	0.0202866	0.0717438	0.0262756	0	0.142059	0.0583629	0.0408248	0.0456601	0.213
Ruegeria	0.0794436	0.211365	0.00606979	0.053339	0.0558546	0.0314497	0.06	0.167103	0.042571	0.0339693	0.0369005	0.031
Marinifilum	6.3552	0.00814952	0.00307612	0.00372397	0.0020791	0.218144	0	0.636961	1.46386	1.72251	0.953376	0.578
Pseudoteredinibacter	0	0	0.00151787	0.0102325	0.0812812	0.00598873	0	0.00874918	0.0148159	0.0322538	0.0124039	0.319
Sphaerochaeta	0	0.0170374	0	0	0.000518323	0.00182766	0.01	0.000310994	0.0102224	0	0.00250854	0.046
Litorilituus	0	0	0	0.00651902	0.463212	0.0458884	0.006	0.00350807	0.00880743	0.269523	0.06541	0.049
Pseudodesulfovibrio	0.000129237	0.219118	0.0038541	0.00112677	0.00378334	0.0205668	0.002	0.122537	0.0142696	0	0.0301022	0.051
Arcobacter	0	0.0743423	0.000174125	0.0873126	0.23085	0.0331845	0.004	0.0637222	0.171885	0	0.0377195	0.006
Aliiroseovarius	0.00112063	0	0.00630472	0.0475204	0.230899	0.0278021	0.004	0.0122733	0.0333111	0.125922	0.0413269	0.119
Pseudomonas	0.0442833	0.0240844	46.1681	0.0599598	0.044966	3.37351	0	6.85713	1.0696	19.8781	7.65747	0.181
Pelagimonas	0.00238175	0.00585276	0.00270903	0.702017	1.71297	0.191323	0.001	0.381415	1.02822	0.04592	0.290729	0.042
Desulfofaba	0	0	0	0.000228486	0.00102432	0.000157669	0.045	0.000259161	0.00049252	0	0.000235712	0.308
Grimontia	0	0	0	0.00788481	0.000141658	0.000838388	0.011	0	0.000304342	0.00451154	0.00121957	0.073
Olleya	0.00559808	0	0	0.00514178	0.0096322	0.00209089	0.098	0.00303373	0.0026521	0.00653741	0.0028452	0.43
Ilumatobacter	0.001118	0	0.00391508	0.00245581	0.00455364	0.00115347	0.119	0.00111089	0.0058703	0.000244317	0.00102521	0
Pseudofulvibacter	0.00437019	0	0.00221763	0.00098783	3.74565	0.378782	0.009	0	0	2.25194	0.52041	0.04
Jannaschia	0	0	0	0.00134036	0.00120685	0.000331626	0.152	0	0.000116562	0.00141176	0.000340102	0.027
Marinobacter	0.00806941	0.128892	3.82426	0.0212149	0.0228857	0.392622	0.009	0.0821594	2.30307	0.0179654	0.541444	0.043
Aliivibrio	0	0	0	0.0148422	0.00591017	0.00415048	0.515	0.0035461	0.00890533	0	0.00535824	0.524
Roseovarius	5.8144	0.0716928	0.503114	2.96235	6.62886	0.883537	0	1.98793	5.19617	2.40415	1.31947	0.07
Alkalimarinus	0	0	0	0.0391334	0.105666	0.0105438	0	0.0269281	0.0592867	0.000664855	0.0165396	0.038
Sulfurospirillum	0.0139353	0.000982444	0	0.000357666	0	0.000758296	0	0.00301721	0.00207547	0.00407258	0.0022382	0.735
Postechiella	0	0	0.000525937	0.0203206	0.0169708	0.00747517	0.56	0.0102601	0.0124304	0	0.00951232	0.589
Marivita	0.145541	0.0101508	0.0237631	0.000751264	0.00427215	0.0146693	0.001	0.0665717	0.0304981	0.0136171	0.0228622	0.292
SM1A02	0	0	0.000182864	0.00614119	0.0117831	0.00153285	0.006	0.00118262	0.00181321	0.00786848	0.00233554	0.066
Roseivirga	0.00148965	0	0.000876561	0.027693	0.0534839	0.00971762	0.07	0.0263322	0.0222068	0.00158689	0.0130815	0.341
Lewinella	0	0	0.000174125	0.00368943	0.008592	0.0010617	0.009	0.000207329	0.00297235	0.00429365	0.00164875	0.205
Donghicola	0	0.00774635	0.280195	0.051093	0.0126167	0.0434049	0.101	0.168815	0.0104807	0.031695	0.0571261	0.194
Marinicella	0	0	0.0202376	0.00364167	0.0197181	0.00341461	0.007	0.00204136	0.0184411	0.00567596	0.00479921	0.021
Picochlorum(Microalgae)	0.0532769	0.0345334	0.0246473	0.0475105	0.0589724	0.0179074	0.73	0.0756516	0.0343013	0.0214115	0.0163202	0.023
Ekhidna	0	0	0	0.00283634	0.00411142	0.00138955	0.554	0.00246685	0.0017018	0	0.0017939	0.591
Muricauda	0.00832961	0	0.292136	0.0205572	0.0454771	0.0317513	0.003	0.0204135	0.161558	0.0379284	0.0472999	0.1
Pelagicola	0	0	0	0.00201999	0.046338	0.00460546	0.005	0.000817832	0.00176175	0.0264352	0.00675007	0.059
Pseudopuniceibacterium	0	0	0	0.000932495	0.00192723	0.000571945	0.53	0.00115634	0.000559497	0	0.000738377	0.549
Celeribacter	0.0190557	0.0346567	0.0133802	0.00058281	0.0193362	0.00844796	0.202	0.00857429	0.0178617	0.0257709	0.00985606	0.302
Pseudoruegeria	0	0	0.0143807	0.0889359	0.00171266	0.0112194	0.023	0.000770891	0.00951431	0.0527324	0.0153302	0.096
Microchloropsis(Microalgae)	0.353169	0.0290078	9.18145	0.00743738	0.0101217	0.942745	0.009	0.154731	5.5383	0.0556792	1.30819	0.042
Marinilabilia	0	0.00283254	0	0	0	0.000285262	0.009	0.00169952	0	0	0.000393239	0.041
Antarctobacter	0	0	0	0.0175783	0.0222315	0.00291165	0.001	0.00247213	0.00762568	0.0137881	0.0050777	0.174
Sabulilitoribacter	0	0	0.00206416	0.00120447	0.00244116	0.000944508	0.563	0.00146469	0.00196118	0	0.00103055	0.364
Yoonia	0.163244	0.00162594	0	0.0147443	0.40556	0.0554586	0.037	0.0199318	0.0296759	0.301497	0.0707579	0.031
Cytophaga	0.000634913	0	0	0.00583167	0.0117121	0.00123852	0	0.0043486	0.00515942	0.00139922	0.00220284	0.306
Idiomarina	0.00312671	0.00318774	0.0109219	0.00235312	0.00370512	0.00339456	0.65	0.00854873	0.00179307	0.00363494	0.0035287	0.359
Kordia	0.00439043	2.02815	1.27214	0.0144707	0.010293	0.332645	0.027	1.22369	0.771095	0.00288304	0.454418	0.155
Sulfurimonas	0	0	0	0.000266117	0	5.32233e-05	0.419	0.00015967	0	0	6.8711e-05	0.376
Draconibacterium	0.00381097	0	0.00043828	0.00117931	0.00218419	0.00106604	0.278	0.002183	0.00109741	0.00128724	0.00131059	0.742
Oleispira	0.00134475	0	0.000701249	0.0674577	0.0820425	0.0148267	0.038	0.0297969	0.0551277	0.00600318	0.0219398	0.238
Mesorhizobium	0.00134475	0	0	0.000543956	0	0.000377741	0.516	0.00080685	0.000326373	0	0.000487662	0.526
Tateyamaria	0	0.000576395	0	0.00031934	0	0.000179147	0.54	0.000537441	0	0	0.000164907	0.153
Parasphingorhabdus	0	0	0.0404663	0.0067148	0.00253666	0.00495458	0.016	0.00110272	0.0278209	0.000907053	0.00602356	0.019
Catenococcus	0.0117127	1.70269	0.0897508	0.0351526	0.0510587	0.1852	0.009	1.03071	0.0703361	0.0331701	0.248014	0.047
Hyphomonas	0.017988	0.0106158	2.80103	0.018481	0.00443221	0.283112	0.008	0.00512102	1.68767	0.0187312	0.388748	0.039
Amphritea	0	0	0	0.000830842	0.18404	0.0194193	0.013	0	0.00143155	0.109491	0.0267281	0.054
Loktanella	0	0	0	0.00847063	0.0250086	0.0032595	0.012	0.000450523	0.000409426	0.0192276	0.00360643	0.005
Niveispirillum	0	0	0	0.00132104	0.000642409	0.000392689	0.53	0.000385446	0.000792621	0	0.000506959	0.55
Thermopetrobacter	0	0	0	0.000365578	0.00180346	0.000262495	0.031	0.000795416	0.000506005	0	0.000377011	0.336
W5	0	0.0317082	0	0.000505102	0.00102785	0.00354137	0.011	0.000616713	0.019328	0	0.00469996	0.043
Maritalea	1.57476	0.00690466	0.0327313	0.0447697	0.142042	0.0851088	0	0.5248	0.289534	0.26639	0.226205	0.583
Aliishimia	0.00129237	0	0	0.00172255	0	0.00049593	0.35	0.00103353	0.000775424	0	0.000648205	0.472
Blastopirellula	0.000197745	0	0.00676816	0.00168349	0.00109466	0.00110934	0.039	0.000225261	0.00470118	0.000919995	0.00136057	0.046
Aestuariicella	0	0.000628179	0.128294	0.000975269	0.00146995	0.0130843	0.008	0.000626556	0.0778168	0.000376907	0.0178853	0.037
Microscilla	0.000197745	0	0	0.0209264	0.0215875	0.0041375	0.028	0.0102141	0.0105774	0.00483547	0.00691551	0.729
Oceanobacter	0	0	0.00470523	0	0	0.000479354	0.01	0	0.00282314	0	0.000659556	0.043
Constrictibacter	0.0036343	0.00189117	0.238626	0.00856602	0.100868	0.0426233	0.119	0.143223	0.0030446	0.0658837	0.0554301	0.25
Altererythrobacter	0	0.000149999	0	0	0	2.99999e-05	0.419	0	0	8.99997e-05	3.87297e-05	0.376
Leisingera	0	0	0	0.111822	0.00458617	0.0139557	0.044	0.00114031	0.00252988	0.0661746	0.0192366	0.111
Neptuniibacter	0.0203736	0.00695919	0.86259	0.00407748	0.00451538	0.0856836	0.007	0.0147653	0.516274	0.0080702	0.120377	0.04
Aureispira	0	0.000136623	0.00030646	0.0597513	0.665209	0.0579844	0	0.0421491	0.0964185	0.296675	0.10475	0.219
Desulfoluna	0	0	0	0.00122238	0.00212542	0.000385591	0.058	0.000506838	0.00150184	0	0.000512776	0.102
Parvibaculum	0	0	0.00555148	0.00399127	0.0149479	0.00229395	0.027	0.00059582	0.00361007	0.0104885	0.00286991	0.049
Kiloniella	0	0	0	0.03773	0.0541964	0.0040683	0	0.00731117	0.0212729	0.0265717	0.00946991	0.191
Paraglaciecola	0	0.0025473	0	0.00444477	0.081192	0.00774807	0.002	0.00428504	0.0062125	0.0424129	0.0119223	0.103
Shewanella	0.596226	0	0.000304719	0.000233124	0.000323876	0.0180849	0	0.0829267	0.159525	0.115801	0.0892507	0.742
Sunxiuqinia	9.33578	3.49329	0.0743407	0.0139436	0.00792898	0.481032	0	2.11895	3.48314	2.15308	1.43512	0.621
Halodesulfovibrio	0	2.01337	0.00333836	0.000749757	0.00188378	0.203087	0.009	0.000764555	1.20754	0.00329887	0.28	0.041
Pseudooceanicola	0.294552	0.00525361	0.133742	0.00651387	0.00154178	0.0294233	0	0.102976	0.134109	0.0278768	0.050891	0.22
Qipengyuania	0.00126983	0	0	0.00334144	0.00231267	0.00138479	0.673	0.0021495	0.00200487	0	0.00152313	0.512
Cobetia	0	0.000736873	0.000800141	0.000567019	0.00278681	0.000570301	0.109	0.000442124	0.000619959	0.00187242	0.000673222	0.19
NK4A214_group	0.000817174	0.00301473	0	0	0	0.000563962	0.144	0.00097849	0.00132065	0	0.000822858	0.469
Hwanghaeella	0	0.0113781	0.00574166	0	0.00279041	0.00160915	0.006	0	0.00492423	0.00702186	0.00194208	0.04
Glutamicibacter	0.000455171	0.000132228	0	0.0016076	0.00134222	0.000524698	0.35	0.000857397	0.000459601	0.000805334	0.0006714	0.852
OM27_clade	0	0	0	0.00596277	0.0031088	0.000770499	0.006	0.000371792	0.00221614	0.00285502	0.00123799	0.291
Halomonas	0.00104511	0	0.0233505	0	0.000259161	0.002547	0.011	0.000536445	0.0142564	0	0.00341626	0.041
Maritimibacter	0	0	0	0.0014376	0	0.000287519	0.419	0	0.000862558	0	0.000371186	0.376
Phycisphaera	0	0	0.000964217	0.00040907	0.00139862	0.000410328	0.348	0.00102905	0.000634093	0	0.000434995	0.267
Dokdonia	0	0	0	0.00221468	0.00059783	0.000530972	0.472	0	0.0014308	0.000256705	0.000680843	0.392
Hydrogenovibrio	0	0	0	0	0.000685786	0.000137157	0.419	0	0	0.000411472	0.000177069	0.376
SEEP SRB1	0	0.000779536	0	0.00112677	0.00128482	0.000589989	0.678	0.000770891	0.00114378	0	0.000642553	0.408
Tritonibacter	0.00330407	1.25002	0.0375133	0.0223364	0.0364191	0.132316	0.01	0.759033	0.0442898	0.00643458	0.177913	0.044
Propionigenium	0	3.40206	0.0166019	0.00134631	0.00227053	0.333541	0.006	0.039547	2.0096	0.00422344	0.471079	0.041
Litoribacillus	0.0101739	0.0102318	0.0411295	1.73637	3.52162	0.410174	0.001	0.87152	2.14346	0.176726	0.63739	0.059
Rhodopirellula	0.00876736	0.00482419	1.32193	0.0174188	0.00713782	0.126844	0.004	0.0357038	0.76288	0.0174662	0.186588	0.047
Oceaniserpentilla	0.0011861	0	0.000817226	0.017658	1.70334	0.18109	0.012	0.00649491	0.0126621	1.01464	0.249877	0.053
Pyruvatibacter	0	0	0.145035	0.00260281	0.00320391	0.0150376	0.008	0.000542568	0.0864784	0.00348403	0.0207077	0.045
Pirellula	0.132226	0.00331129	0.000204307	0.00163187	0.00241296	0.0169735	0.044	0.0594014	0.00097912	0.0234915	0.0279835	0.379
Primorskyibacter	0.000258475	0	0	0.0232735	0.0409049	0.00841267	0.12	0.00524206	0.0141192	0.0193009	0.0132309	0.656
Neptunomonas	0.00110136	0.000714277	0	0.0111743	0.0307929	0.00353054	0.001	0.0079677	0.0179881	0.000313947	0.00506506	0.039
Carboxylicivirga	0.00234016	0.697435	0.0377948	0.0102032	0.0167026	0.0545449	0	0.320009	0.138246	0.000431446	0.0949698	0.09
Bacterioplanes	0	0.00934243	0	0.00559678	0.0182541	0.00264042	0.008	0.00689506	0.00966302	0.00335791	0.00403487	0.413
Cm1 21	0.000129237	0	0	0.000466248	0.000385446	0.000196186	0.65	0.000231267	0.000357291	0	0.000222127	0.487
Desulfocella	0	0.240413	0.000508734	0	8.49946e-05	0.0237427	0.007	0.00209057	0.142202	0.00031136	0.0334526	0.043
Candidatus_Protochlamydia	0.277602	0.000149999	0.000262968	0.00148116	0.0176866	0.0072782	0	0.0564849	0.0636896	0.0581353	0.0393294	0.985
Sva0996_marine_group	0.153252	0.00239791	0	0.000660518	0.00194306	0.0225503	0.119	0.0749551	0.000857991	0.019139	0.0342638	0.388
Kordiimonas	0	0	0.00322258	0.00983972	0.0216345	0.0030072	0.003	0.00709521	0.0137228	0	0.00369736	0.032
Aestuariibacter	0	0	0.000463023	0	0	6.12739e-05	0.077	0.000135642	0.000142172	0	0.000119552	0.61
Haliangium	0	0	0.0108299	0.000417369	0.000927343	0.0012696	0.012	0.000155497	0.00668491	0.000464342	0.00170032	0.045
Ketobacter	0	0	0	0.000773919	0	0.000130621	0.25	0.000394414	6.99372e-05	0	0.000199825	0.444
Kinneretia	0.000387712	0	0.000137148	0.000815934	0	0.000268159	0.589	0	0.000804476	0	0.000225994	0.108
Bacillus	0.0316335	0.00885662	0.00882711	32.7006	0.00202518	3.2731	0.008	19.6201	0.0277477	0.00335597	4.51587	0.039
Bifidobacterium	0.0509973	0.00963504	0.0389579	0.0152606	0.0234828	0.0131285	0.244	0.00620102	0.00338844	0.0734107	0.00756373	0
Pseudidiomarina	0.754083	0	0.00333093	0.104171	0.140294	0.0659922	0	0.162201	0.222049	0.216877	0.127146	0.894
Lutibacter	19.5752	0.00532611	0.00893437	0.0231711	0.0421113	0.666675	0	2.47327	5.38571	3.93386	2.98908	0.683
Marimonas	0.00370068	0.000832571	0.00944248	4.2085	0.00321928	0.49534	0.033	0.00690876	0.00266265	2.52585	0.667186	0.082
Bacterioplanoides	0.00475914	1.49034	0.222188	0.0156715	0.0227706	0.172973	0.012	0.90009	0.151001	0.00234855	0.234266	0.06
Chlorella(Microalgae)	0	0	0	0.0556327	0	0.00600841	0.017	0	0.000139874	0.0332397	0.00826067	0.059
Pseudohongiella	0.000843064	0.00510024	1.40833	0.000976696	0.00197916	0.133221	0.004	0.0359925	0.812108	0.00223807	0.19712	0.045
Alkalihalobacillus	0.0414392	0.000907095	0.0148403	0.00447472	0.00807741	0.0057214	0.002	0.0142438	0.00416114	0.0234383	0.00715111	0.11
Gemmobacter	0.00389465	0.000849133	0	0.0124061	0	0.00137391	0.001	0.00393836	0.00304318	0.00330836	0.00256249	0.95
Coraliomargarita	0.0076791	0.00069394	4.06026	0.28928	0.0703134	0.574707	0.089	2.44404	0.00141133	0.211484	0.754185	0.15
Marivibrio	0.00100445	0.00284799	1.3988	0.00898495	0.000739785	0.0957965	0	0.244131	0.595991	0.00730206	0.211482	0.145
Taeseokella	0.00441162	0.000366064	0.00886399	0.0343588	0.0103399	0.0065229	0.133	0.00554103	0.00210001	0.0273632	0.00713144	0.042
Thalassococcus	0.00253965	0	0.00119806	0	0.00742881	0.00149083	0.087	0.00669991	0	0	0.00113331	0.004
Pseudescherichia	0.017323	0.00410116	0.00897356	0.00346403	0.00493613	0.00297201	0.024	0.00574525	0.0019098	0.0156237	0.00271295	0.001
Haloferula	0.00163716	0	0.00376921	0.00166546	0.00122689	0.00139878	0.72	0.00286666	0.000377157	0.00173541	0.00151929	0.475
Delftia	0.0115467	0.000199999	0.00389604	0.00128418	0.00381505	0.00214166	0.056	0.00452153	0.00026401	0.00765964	0.00228819	0.073
Marisediminitalea	0.00570257	0.0114231	0.00941406	0.00133558	0.00943731	0.00329726	0.298	0.00811042	0.0100778	0.00419931	0.00354155	0.322
Paraphaeobacter	0.000646186	0.0123293	0.000197461	0.00145644	0.0126103	0.00293664	0.058	0.00827146	0.000506188	0.00756619	0.00364935	0.198
Demequina	3.144	0	0.00157781	0.000186813	0.00308474	0.318579	0.009	1.53855	0.250714	0.100048	0.532634	0.198
Arenibacter	0.141217	0.00176012	0.0162075	0.000155416	0.00240185	0.00661351	0	0.0343418	0.0451923	0.0175111	0.0202718	0.499
Thalassospira	0.000129237	0.0918562	0.0994812	0.00102021	0	0.0155888	0.005	0.0467049	0.0607885	0.00799873	0.0243069	0.217
Ponticoccus	0.479889	0.000591556	0.00628518	0.0290219	0	0.0598815	0.037	0.245706	0.0248892	0.0388778	0.0889624	0.254
Phaeodactylibacter	0.00877731	0	0.0616789	0	0.0648846	0.0141253	0.071	0.00187862	0.0381725	0.0411534	0.018944	0.226
Roseivivax	0.00192894	0	0.0215469	0.00108661	0.00280165	0.00236906	0.001	0	0.0108993	0.0055192	0.00304769	0.081
Alcanivorax	0.00124713	0.00363588	1.16518	0.00116283	0.0273838	0.0943521	0	0.11662	0.585415	0.0171288	0.171777	0.082
Brevibacillus	3.72131	0.0110304	0.0157813	0.00857773	0.0181408	0.250705	0	0.704157	1.41464	0.146111	0.619419	0.28
Microbacterium	0.00991414	0	0.000701249	0.00582534	0.000592535	0.00193949	0.063	0.00537614	0.000622043	0.00422178	0.00248541	0.316
Diplosphaera	0	0	0.176901	0.00340322	0.000395023	0.0225604	0.056	0.101306	0.00470137	0.00241239	0.0313716	0.15
Spongiibacter	0	0.00235138	0.430925	0	0	0.0432351	0.008	0.000853898	0.257976	0.00113546	0.059981	0.041
Thalassobaculum	0.00131268	0.000256176	0.00024907	0.00269433	0	0.000463395	0.022	0.00128792	0.00129727	0.000122158	0.000588153	0.201
Anaerobacillus	0.00776141	0	0.00240364	0.000790264	0.000713069	0.00128571	0.018	0.00268493	0.000271398	0.0040447	0.00157005	0.186
Oricola	0.00105855	0.000654751	0.895159	0.00612892	0.000770891	0.119447	0.078	0.536734	0.00170903	0.00382008	0.158702	0.131
Haliea	0.0027174	0.000604933	0.389965	0	0.0376407	0.0396645	0.004	0.0153179	0.220292	0.0229474	0.0599837	0.066
Maliponia	0	0.000449998	0.392728	0.00537938	0	0.0400745	0.008	0.00100068	0.234636	0.00349762	0.0555051	0.042
Devosia	0.00835602	0	0.0126408	0.00334976	0.00113554	0.00190456	0.004	0.00273835	0.00675528	0.00579563	0.00264255	0.418
Shimia	0	0	0.0807045	0.34902	0.546487	0.0655938	0	0.139242	0.351427	0.095057	0.109619	0.102
Pacificibacter	0.00211711	0	0.000855754	0	0.00384103	0.00106307	0.306	0.00408833	0	0	0.0007854	0.011
Pseudohaliea	0.000840042	0.000141321	0.0292273	0.00209315	0	0.00334155	0.011	0.000940563	0.0184406	0	0.00428248	0.033
Francisella	0.000623019	0	0.00113821	0.127353	0.279086	0.0348479	0.002	0.0728904	0.171715	0.00031477	0.0494112	0.046
Erythrobacter	0.000888879	0.000541556	0.260252	0.0252018	0.238008	0.0497161	0.024	0.013524	0.143694	0.157717	0.0690164	0.206
Fluviibacterium	0.000710805	0	0	0.00139633	0	0.000312674	0.196	0.000627985	0.000636295	0	0.000417007	0.435
Terasakiella	0.0118894	0.353111	0.00418368	0.0170337	0	0.0379982	0.01	0.221418	0.00444741	0.00586495	0.0499142	0.032
Tamlana	0.000305396	0	0	0.00145512	0	0.00029716	0.273	0	0.000163187	0.000893125	0.000380223	0.299
Thalassotalea	0.000672375	0.000847442	0.00109362	0.149883	0.413164	0.041903	0	0.10076	0.223795	0.0148405	0.0674419	0.066
Cutibacterium	0.0392068	0.000273245	0.00371398	0.000972266	0.00406418	0.00712633	0.266	0.0227165	0.00162804	0.00459374	0.00935737	0.363
Mesoflavibacter	0.00290515	0	0.00592634	0	0	0.000888935	0.023	0	0.00425369	0.00104521	0.00114105	0.041
Microcystis_PCC 7914	0.00101556	9.99997e-05	0	0	0	0.000132334	0.028	0	0	0.000669338	0.00015167	0.036
Rhodovulum	0.000581568	0	0	0.000750373	0	0.000266388	0.559	0.000450224	0.000348941	0	0.000343906	0.601
Agrobacterium	0.148274	0.352374	0.000506219	0	0.0248976	0.0357803	0	0.0733364	0.0979808	0.144314	0.0681565	0.636
Hoeflea	0.00112063	0	0.274037	0.00765904	0.0050755	0.0349686	0.046	0.152775	0.0123198	0.00764072	0.049284	0.168
Burkholderia	0.00426873	0	0.000707126	0	0.000499148	0.000501491	0.001	0.000476349	0.00111358	0.00169507	0.000863413	0.473
Arenicella	0.000206139	0.00146031	0.000441867	0.00058281	0.0014338	0.000548456	0.457	0.000539624	0.000935462	0.000999867	0.000610075	0.761
Pontixanthobacter	0.000842882	0	0	0.000368309	0	0.000161441	0.139	0.000127736	0.000598979	0	0.00020502	0.127
Psychroserpens	0	0	0.00132252	0.00221468	0.0029896	0.000951662	0.42	0.00115634	0.00275974	0	0.00106352	0.165
Psychromarinibacter	0.000170689	0	0	0	0	3.41378e-05	0.419	0	0.000102413	0	4.40717e-05	0.376
Porticoccus	0	0	0	0.528908	0.0918969	0.0575851	0.004	0.0300619	0.00161442	0.340806	0.073746	0.019
Methylophaga	0.00778731	0.0017928	0.170047	0.217662	0.305502	0.0492576	0.004	0.0778769	0.282902	0.060896	0.0603905	0.005
Nioella	0.00291102	0	0.00216836	0.0208936	0.037378	0.00387184	0	0.0104829	0.0171617	0.010366	0.00668039	0.588
Euzebyella	0.0186059	0	0	0	0	0.000987042	0	0.00541808	0.00441297	0.00133252	0.0029114	0.505
Nocardioides	0.00765591	0	0.00061292	0.000592698	0	0.0010584	0.025	0.00378661	0.000193856	0.00133645	0.00148429	0.265
Psychrobium	0	0	0.000130594	0.0743332	0.176225	0.0209965	0.001	0.0434753	0.106938	0	0.0301316	0.041
Sneathiella	0.00119367	0.000473245	0.0585299	0.00347103	0.00719886	0.00661847	0.014	0.000562292	0.0383159	0.00364182	0.00868849	0.029
Schlegelella	0.00456901	0	0.00100084	0	0	0.000765338	0.089	0.00168094	0.000565736	0.00109524	0.00128969	0.779
Roseicyclus	0.00177552	0	0.008613	0	0	0.00102015	0.005	0.00131985	0.00491326	0	0.00145693	0.072
Roseibium	0.0419172	0.00235679	0.00528024	0.0100558	0.00787944	0.00481771	0	0.0202117	0.00515929	0.0151228	0.0064371	0.153
Balneola	0	0	0.00043828	0	0	8.76561e-05	0.419	0.000262968	0	0	0.000113164	0.376
Enterococcus	0.0127872	0	0.000715073	0.00133752	0	0.00145407	0.003	0.00535882	0.00112519	0.00241984	0.00235062	0.413
Pelomonas	0.00931901	0	0.00342181	0	0.000427841	0.00155155	0.092	0.00471514	0.000188579	0.00299748	0.00222237	0.355
Hwangdonia	0.479193	0	0	0	0	0.0141057	0	0.0586114	0.125329	0.103576	0.0710417	0.694
Nannochloropsis(Microalgae)	0.00238175	0	0.0639184	0	0.0342021	0.0107022	0.036	0.00142905	0.0383511	0.0205212	0.0146348	0.182
Tepidicaulis	0	0	0.165859	0	0.00877296	0.0174614	0.009	0	0.0996001	0.00517878	0.0240989	0.046
Paenibacillus	0.0818335	0.000349999	0.000502875	0.000395132	0.00297174	0.00909764	0.01	0.0394238	0.00149707	0.010711	0.0141919	0.223
Limosilactobacillus	0.00245588	0	0.00298101	0.00246443	0.00138033	0.00105818	0.45	0.000643276	0.00048956	0.00443615	0.000947834	0.002
Photobacterium	0.0031843	0.00310151	0	0.0984786	0.0964247	0.0393541	0.575	0.061724	0.0589895	0	0.0497504	0.583
Novosphingobium	0.007172	0	0.00124338	0.0205728	0.00860828	0.00726345	0.617	0.0103643	0.0116562	0.000537402	0.00794972	0.54
Marivivens	0	0.00107082	0.000217657	0	0	0.000187486	0.128	0	0.000130594	0.000642489	0.000247336	0.211
Lautropia	0.000129237	0	0	0	0.000213921	6.86316e-05	0.546	0	7.75424e-05	0.000128352	8.8603e-05	0.577
Turicibacter	0.00112614	0	0.00108489	0.000271978	0	0.000364085	0.301	0	0.000163187	0.00132662	0.000339166	0.031
JGI_0001001 H03	0.00386981	0	0	0.000296349	0	0.000726602	0.29	0.00232188	0	0.000177809	0.000945089	0.305
Litoreibacter	0	0.000914801	0.000217657	0.0659852	0.170773	0.016965	0	0.0391762	0.0999514	0.00360661	0.0266431	0.029
Mameliella	0	0	0.0772102	0.0177711	0	0.00742359	0	0.0109147	0.0354114	0.0106626	0.0140487	0.274
Thioprofundum	0	0	0	0	0.352871	0.0361643	0.01	0	0	0.211723	0.0497118	0.044
Nocardia	0.000203597	0	0	0	0	4.07194e-05	0.419	0	0	0.000122158	5.25686e-05	0.376
Sphingomonas	0.1479	0.000549998	0.00268512	0	0.00342893	0.0165408	0.013	0.073212	0.00396202	0.0155643	0.0263497	0.212
Total %	97.7464	99.5273	99.7574	99.7406	99.5817			98.5776	99.5145	99.7199

## Sheet: Hatchery_B
Genera	Inlet Water	Rotifer	Microalgae	Artemia	Outlet Water			Winter	Spring	Autumn
	Grand Mean	Grand Mean	Grand Mean	Grand Mean	Grand Mean	SEM	Significance Sampling	Grand Mean	Grand Mean	Grand Mean	SEM	Significance Season
Unmapped	16.55	18.0819	9.0274	13.8243	34.8285	13.2573	4.41908	20.3182	21.4735	14.3493	4.41346	0.356
Glaciecola	0.68604	0.0117274	0.00590708	0.0126972	2.31172	1.04779	0.349265	0.819943	0.0772182	0.946477	0.35905	0.142
Alteromonas	0.628258	0.384427	2.51631	2.45088	0.211065	0.387981	0.129327	2.57707	0.787077	0.740184	0.536194	0.016
Colwellia	0.0770274	0.000535546	6.13331	0.523356	0.0926998	0.0486916	0.0162305	0.485635	3.66697	0.0252807	1.70286	0.449
Vibrio	8.10893	3.95463	2.7427	31.4411	3.40845	4.17185	1.39062	8.84144	11.9811	9.11741	4.29054	0.778
Leucothrix	0.00212293	0.0012261	0	0.226071	0.00861018	0.00461737	0.00153912	0.0484838	0.0475026	0.056104	0.0344011	0.97
Marinomonas	0.504141	0.524912	0.0863191	0.384229	0.461103	0.462952	0.154317	0.332705	0.49755	0.31188	0.118487	0.364
Marinobacterium	0.000245246	0.0208251	0.31161	0.00221253	0.0614982	0.0373172	0.0124391	0.0133969	0.0394078	0.18766	0.0637657	0.242
Lentibacter	0	0	0	0	0.0196521	0.00831301	0.002771	0.000312521	0.010415	0.00112626	0.00300369	0.088
Tenacibaculum	2.18049	0.00369783	0.902178	1.29833	2.09773	1.01223	0.337409	0.88229	1.05764	1.68989	0.458526	0.293
Thalassobius	0.331829	1.88906	0.0324991	0.155337	0.837178	1.17501	0.39167	1.65782	0.227527	0.327394	0.354739	0.016
Poseidonibacter	0.0356827	0.0197101	0.018862	0.532771	0.0795756	0.0486008	0.0162003	0.419518	0.0462029	0.0230069	0.164212	0.316
Agarivorans	0.0347227	0	0	0	0.112958	0.0440024	0.0146675	0.0429812	0.00909839	0.0381803	0.0185583	0.285
Sulfitobacter	0.0939553	0.03704	0.278465	0.0247412	0.52589	0.209803	0.0699343	0.0670081	0.252435	0.251222	0.106363	0.353
Polaribacter	0.80841	0.0406563	0.0119249	0.00814574	2.26628	1.0225	0.340833	0.757164	0.19473	0.91911	0.364259	0.252
Psychromonas	0.120712	0	0	0	0.249728	0.120186	0.0400621	0.0811326	0.0201262	0.11309	0.0439407	0.215
Brumimicrobium	0.932498	1.20696	0.00894981	0.740225	2.522	1.95812	0.652706	0.379714	2.48378	0.272325	0.364154	0.001
Bacteroides	0.000998982	0	0.0164538	0	0	0.000515883	0.000171961	0.000330883	0.00980632	0.000200847	0.004343	0.421
Ancylomarina	0	0	0	0	0.000469508	0.000310752	0.000103584	0.000352131	0	0	9.14332e-05	0.074
Lacinutrix	0.00291903	0	0.0126845	0.00536057	0.00930068	0.00604801	0.002016	0.0154029	0	0.00525274	0.00292872	0.002
Planktotalea	0.0849691	0	0.0254926	0	0.0454724	0.0459481	0.015316	0.0140636	0.0479251	0.0173907	0.0154412	0.193
Sulfurovum	0.0174438	0.0166685	0.000380002	0.00171519	0.0344678	0.0230231	0.00767435	0.0136556	0.00546162	0.0225304	0.00651377	0.087
Pleomorphochaeta	0	0	0.0157144	0.370955	0	0	0	0.290002	0	0	0.106701	0.262
Fusobacterium	0	0.00013086	0	0.00470765	0	0.00013086	4.362e-05	0.00353074	7.8516e-05	0	0.00139277	0.301
Pseudoalteromonas	2.97756	3.65004	0.79212	2.04495	4.08515	3.63993	1.21331	1.79391	1.69574	4.40351	0.94992	0.029
Thioflexothrix	0.000796098	0	0	0	0.00544574	0.00263928	0.000879759	0.000953849	0.00250436	0.000318439	0.000938734	0.221
Maribacter	0.0306055	1.05334	0.484676	2.91234	0.0869927	0.413659	0.137886	0.743333	1.12887	1.01112	0.456857	0.768
Phaeobacter	0.611336	0.044492	0.740499	1.11767	0.290294	0.249515	0.0831717	0.907368	0.31446	0.519954	0.368483	0.456
Nereida	3.03539	0.0107302	0.00864483	0.0149311	8.51638	4.51255	1.50418	2.84416	0.23494	3.8343	1.40068	0.148
Winogradskyella	0.23842	1.27409	9.87055	4.38361	0.23782	0.743678	0.247893	0.871209	6.95502	1.90302	2.15918	0.186
Amylibacter	0.00302688	0	0	0	0.176401	0.0906971	0.0302324	0	0.107051	0	0.0242873	0.051
Malaciobacter	0	0	0	0	0.00620459	0.00313466	0.00104489	0	0.00372275	0	0.000863767	0.057
Oceanospirillum	4.91867	0.0229456	0.0345827	0.0323872	15.9587	6.44978	2.14993	6.23234	1.15901	5.45178	2.80002	0.298
Peredibacter	0.0967307	0.00547438	0	0.0032851	0.312644	0.0994223	0.0331408	0.106511	0.0424404	0.103885	0.0478215	0.437
Mangroviflexus	0.000973009	0	0	0	0.000194527	0.000988986	0.000329662	0	0	0.00050592	0.000171385	0.248
Halarcobacter	0.00219445	5.87647	0.00307031	0.311372	0.00771976	1.47981	0.49327	2.34373	1.84122	0.00384775	0.841754	0.112
Ichthyenterobacterium	1.36008	0	0.00177081	0.000620388	3.01397	1.70761	0.569203	1.04156	0.0999695	1.42063	0.524388	0.148
Cohaesibacter	0	0.0173282	0.00481021	0.36172	0.0244399	0.0175298	0.00584328	0.104241	0.0824185	0.0791678	0.0502977	0.901
Ruegeria	0.0233015	0.232336	0.0504411	0.0886311	0.192521	0.193571	0.0645236	0.0774084	0.244084	0.041667	0.048373	0.008
Marinifilum	0.00582376	0.0136363	0.00315387	0.00363507	0.00285235	0.00738329	0.0024611	0.00933519	0.00374613	0.00508181	0.00243178	0.167
Pseudoteredinibacter	0.0135439	0	0	0	0.00549925	0.0121453	0.00404845	0.00135678	0.00635531	0.0012764	0.00300719	0.459
Litorilituus	0.0554241	0	0	0	0.141287	0.0619724	0.0206575	0.0569649	0.0123471	0.0490231	0.0257396	0.31
Pseudodesulfovibrio	0	0	0.00387101	0.0898833	0	0	0	0.0703157	0	0	0.0258558	0.262
Arcobacter	0.0033613	0	0	0.00255454	0.0107384	0.00620345	0.00206782	0.00640249	0	0.0041983	0.00203541	0.078
Aliiroseovarius	0.0367127	0.184256	0.0126602	0.000717016	0.0201352	0.0809711	0.0269904	0.0531464	0.0271964	0.0756327	0.0306096	0.438
Pseudomonas	0.434422	0.111382	2.47753	0.0236134	0.0449058	0.216138	0.0720461	1.35497	0.216667	0.467584	0.415105	0.121
Pelagimonas	0.163317	0.00541896	0.000377445	4.40609	0.240293	0.134117	0.0447058	0.839935	1.06483	1.11985	0.658729	0.931
Desulfofaba	0	0	0	0	0.001247	0.000853826	0.000284609	0	0.000748198	0	0.000226326	0.177
Grimontia	0.0148938	0	0	0.00119207	0.00268349	0.0101498	0.00338326	0.000894051	0.0075676	0	0.00220251	0.101
Olleya	0.0167815	0.00488281	0.00171043	0.000888954	0.193812	0.0935698	0.0311899	0	0.109739	0.0177505	0.0264679	0.061
Ilumatobacter	0.000530732	0.00043357	0.118072	0.00722994	0.00556676	0.00266276	0.000887587	0.00451683	0.0116673	0.0637129	0.0222313	0.242
Pseudofulvibacter	0.0301004	0.0184286	0.00202986	0	0.0210668	0.028452	0.00948402	0.00677854	0.00601296	0.0255195	0.00670072	0.031
Jannaschia	0	0.0033254	0.0842063	0	0.00305117	0.00343878	0.00114626	0.00196905	0.0422908	0.0104837	0.0137474	0.195
Marinobacter	0.237582	1.24416	5.38514	0.0981982	0.272099	0.795729	0.265243	3.51279	0.674196	0.810369	0.9656	0.078
Roseovarius	0.338153	0.754362	0.927749	0.27027	1.03562	0.440655	0.146885	0.787116	0.672428	0.625941	0.15618	0.67
Alkalimarinus	0.0897739	0.000573926	0	0	0.222295	0.0747172	0.0249057	0.0639947	0.0392234	0.0792119	0.0359118	0.619
Sulfurospirillum	0	0	0	0.000364934	0	0	0	0.000273701	0	0	0.000105347	0.293
Postechiella	0	0	0	1.37884	0.000434994	0.000434994	0.000144998	0.282906	0.271495	0.329748	0.212483	0.966
Marivita	0.0164527	3.16736	0.227376	0.00535164	0.052079	1.61226	0.537419	0.0308987	0.0672095	1.98595	0.455023	0.047
SM1A02	0.0709447	0	0.00105702	0.016488	0.0218915	0.0318248	0.0106083	0.013729	0.030219	0.0108376	0.0100891	0.31
Roseivirga	0.0128558	0.149738	0.279922	1.04816	0.0907201	0.0840222	0.0280074	0.209834	0.448766	0.329635	0.165677	0.481
Lewinella	0.0106569	0.0586411	0.00239941	0.00616409	0.0293517	0.0457888	0.0152629	0.0411361	0.0263833	0.0029044	0.0118354	0.065
Donghicola	0.0657125	0.0854708	0.122547	0.669155	0.0678034	0.0731965	0.0243988	0.219346	0.183263	0.234531	0.0978105	0.887
Marinicella	0.00349569	0.000882403	0.131939	0.00918116	0.00419228	0.00454264	0.00151421	0.0175732	0.0279793	0.0470774	0.0231353	0.631
Picochlorum(Microalgae)	0	0.00292417	0.00219044	0.00399265	0.00475099	0.00385886	0.00128629	0.00349355	0.00362864	0.00189147	0.00160828	0.575
Ekhidna	0.00442983	0	0	0.0112103	0.0176685	0.00835367	0.00278456	0.0102453	0.00220138	0.00870161	0.00329516	0.107
Muricauda	0.117479	1.77694	0.793132	0.14017	0.00476421	0.788689	0.262896	1.32782	0.47301	0.140728	0.332937	0.043
Pelagicola	0.00799962	0	0	0	0	0.00653166	0.00217722	0	0.00319985	0	0.001377	0.417
Celeribacter	0.0358443	0.00341098	0.00446421	0.00389767	0.0623464	0.0310968	0.0103656	0.0245189	0.00967578	0.0295184	0.0117034	0.298
Pseudoruegeria	0.0230522	0.000520285	0.0737655	0	0.0191591	0.0172346	0.00574485	0.0190529	0.042902	0.00714354	0.0186289	0.474
Mariprofundus	0.00283057	0	0	0	0.00989582	0.00562451	0.00187484	0.00492424	0	0.00313033	0.00172924	0.127
Microchloropsis(Microalgae)	0.0607713	5.99144	10.7499	0.0184848	1.345	3.47162	1.15721	6.69557	1.46843	4.06234	2.34187	0.231
Marinilabilia	0	0.0120609	0	0.00189766	0	0.00861455	0.00287152	0.0104689	0	0	0.00251345	0.049
Antarctobacter	0.0201164	0	0.000671014	0	0.0420528	0.0315545	0.0105182	0.00050326	0.0332783	0	0.0060295	0.009
Sabulilitoribacter	0	0	0.00342337	0	0	0	0	0.00205452	0	0.000410402	0.00059636	0.056
Yoonia	0.000446326	0.0252729	0.045087	0	0.00313861	0.00546153	0.00182051	0.00775729	0.0342259	0.00384588	0.0136269	0.37
Cytophaga	0.002689	0	0.00189407	0.000627389	0.00347294	0.0040866	0.0013622	0	0.00353579	0.00113644	0.000977846	0.065
Idiomarina	0.119648	8.38979	0.174127	0.017446	0.0174738	4.26738	1.42246	0.0158361	0.0536172	5.14087	1.16905	0.05
Kordia	0.0200528	0.00152705	1.17427	0.70143	0.0307206	0.0173685	0.00578951	1.33062	0.0118909	0.0764017	0.252454	0.007
Draconibacterium	0	1.04134	0.00280409	0.000218383	0.00016148	0.519454	0.173151	0.779179	0.0013155	0.00205448	0.157545	0.016
Oleispira	0.337227	0	0.00776128	0.000547401	0.732777	0.331326	0.110442	0.293108	0.0780669	0.266989	0.136207	0.342
Mesorhizobium	0	0	0	0.00417088	0.00358698	0.00145474	0.000484913	0.000473722	0.00257212	0.00170362	0.000882192	0.199
Tateyamaria	0	0	0.0105837	0.000291947	0	0	0	0.00021896	0	0.00635021	0.00195829	0.172
Parasphingorhabdus	0.081886	0.00322779	0.104636	0	0.00206039	0.0647042	0.0215681	0.0335055	0.0397356	0.0321692	0.0283	0.971
Catenococcus	0.335271	0.0350827	0.12006	17.0494	0.0483069	0.140462	0.0468206	3.45778	4.3738	3.34579	2.50427	0.923
Hyphomonas	0.0515572	0.0129892	2.58366	0.0118826	0.0110967	0.0332875	0.0110958	1.88327	0.0289647	0.0568215	0.397274	0.018
Amphritea	0	0	0	0	0.000671399	0.000494591	0.000164864	0	0.000402839	0	0.00013024	0.218
Loktanella	0.0391756	0	0	0	0.0419763	0.0298839	0.00996128	0.0143107	0.0114617	0.0179458	0.0105326	0.86
Niveispirillum	0.0546643	0	0	0	0	0.0282674	0.00942245	0	0.0218657	0	0.00641828	0.16
Vannielia	0	0	0.0365675	0.00038217	0	0	0	0	0	0.0221698	0.0065339	0.162
Maritalea	0.048419	0.361861	0.049543	0.109151	0.127186	0.221885	0.0739618	0.052602	0.302635	0.0632956	0.0488437	0.002
Aliishimia	0	0	0.00060404	0.0137377	0	0	0	0.002658	0.00241256	0.00406607	0.00218266	0.767
Blastopirellula	0.288602	0.000439623	0.0073257	0.0020128	0.249179	0.284179	0.0947264	0.00984128	0.169154	0.0937876	0.0705004	0.309
Marinisporobacter	0	0	0	0	9.52738e-05	9.52738e-05	3.17579e-05	0	5.71643e-05	0	2.45996e-05	0.417
Aestuariicella	0.0361309	0	0.15542	0.00364639	0.0288028	0.0234765	0.00782551	0.127786	0.013485	0.0114598	0.0292329	0.019
Microscilla	0.0336021	0	0	0	0.00024222	0.0178914	0.00596379	0.000181665	0.0134408	0	0.00406308	0.17
Oceanobacter	0.0169407	0.000703396	0.00809368	0	0	0.0145354	0.00484513	0.00607026	0.00677627	0.000422038	0.00464133	0.561
Constrictibacter	1.89228	0.0128818	0.0341948	0.0708979	4.04119	1.77414	0.591381	1.48775	0.396555	1.66566	0.679918	0.261
Altererythrobacter	0.000265366	0	0	0	0.00240036	0.0011468	0.000382266	0.000317547	0.00040458	0.000887745	0.000490782	0.601
Leisingera	0.0484453	0	0.000684004	0	0.0100136	0.0269173	0.00897244	0.00384773	0.0181044	0.00461411	0.00720891	0.371
Neptuniibacter	0.0122469	0.459156	1.09997	0.00455253	0.0164749	0.109334	0.0364447	0.818125	0.204107	0.0943826	0.208507	0.047
Aureispira	0.0176749	0.000351698	0	0.495591	0.000841898	0.0139544	0.00465148	0.100481	0.0967036	0.128052	0.0759505	0.922
Parvibaculum	0.000442277	0.00411586	0.0652826	0.19465	0.0781215	0.0408791	0.0136264	0.0476739	0.0882449	0.0790949	0.0356795	0.609
Kiloniella	0.0485926	0.00317898	0.109828	0	0.0216541	0.0368706	0.0122902	0.000630068	0.0329302	0.0667993	0.0256409	0.311
Paraglaciecola	0.0189673	0.00388657	0.00126139	0.000437921	0.00749221	0.0187427	0.00624758	0.00712207	0.00737872	0.00235738	0.00427702	0.672
Shewanella	0.0036755	0	0.00890572	0	0	0.00300103	0.00100034	0	0.0014702	0.00534343	0.00226223	0.314
Sunxiuqinia	0.00645873	1.392	0.0763856	0.674305	0.0219873	0.694715	0.231572	0.567942	0.838276	0.00875894	0.379849	0.251
Halodesulfovibrio	0	0.00117761	0	0	0	0.000630894	0.000210298	0.000883211	0	0	0.000188854	0.024
Pseudooceanicola	0.0197397	0.930166	0.20384	0.00492848	0.0173366	0.226924	0.0756414	0.545891	0.133199	0.131746	0.130618	0.032
Qipengyuania	0.0502081	0	0.0432629	0.00294595	0	0.0308882	0.0102961	0.00106538	0.0208647	0.0260916	0.0146083	0.476
Sandaracinus	0	0	0	0	0.0014086	0.000753193	0.000251064	0	0.000845159	0	0.000205713	0.073
Cobetia	0.00645359	0	0.000880706	0.000182467	0.00510038	0.00721093	0.00240364	0.00150534	0.0050753	0	0.00147037	0.106
NK4A214_group	0	0.00191698	0.00026446	0.000707598	0	0.00191698	0.000638993	0.00216678	0	0	0.000568083	0.078
Hwanghaeella	0	0	0.00107236	0.014631	0.00347109	0.00176253	0.000587512	0.00294552	0.00463593	0.00451233	0.00234127	0.804
Glutamicibacter	0.0013445	0.000527547	0	0	0.00674538	0.00563001	0.00187667	0	0.000537799	0.00436376	0.00130258	0.113
OM27_clade	0.0524642	0	0.00564761	0.00810585	0.220968	0.0680855	0.0226952	0.0389368	0.0972033	0.0334655	0.0312578	0.233
Halomonas	0.102802	0.0188921	0.0381791	0.0202485	0.0093016	0.0658933	0.0219644	0.0285783	0.0516486	0.0185822	0.0187343	0.401
Phycisphaera	0.0354615	0.370425	0.864742	0.0146189	0.25364	0.303454	0.101151	0.016527	0.3657	0.537319	0.20834	0.314
Dokdonia	0.0427451	0.00202458	0	0	0.0515686	0.0398319	0.0132773	0.01492	0.00973855	0.0275794	0.0127098	0.459
Hydrogenovibrio	0	0	0.0064916	0	0	0	0	0	0.00389496	0	0.00167612	0.417
Tritonibacter	0.0103562	1.42567	0.114081	1.8461	0.0172765	0.593877	0.197959	1.47287	0.42555	0.442174	0.334976	0.021
Propionigenium	0	0.000356629	0.012324	0.0507988	0.0021729	0.00133637	0.000445458	0.0471882	0.00164087	0	0.0147654	0.159
Litoribacillus	0.323577	1.06433	0.0638056	0.00134824	0.0314038	0.70804	0.236013	0.0378595	0.145476	0.650203	0.189944	0.115
Rhodopirellula	0.00535679	0.128759	1.54785	0.00107497	0.0134114	0.054412	0.0181373	0.755541	0.0542705	0.358094	0.255979	0.132
Oceaniserpentilla	0.0015941	0.00627828	0.0280444	0	0	0.00452892	0.00150964	0	0.00376697	0.0174643	0.00597062	0.229
Pyruvatibacter	0.0029579	0.000512363	0.140337	0	0.00258979	0.0042303	0.0014101	0.105637	0.00273704	0	0.0217929	0.017
Pirellula	0.398313	0	0.0161405	0.000557685	0.00590799	0.328108	0.109369	0	0.0131004	0.159788	0.0725907	0.446
Primorskyibacter	0.00854118	0	0	0	0.0186014	0.00947555	0.00315852	0.00571483	0.00191042	0.00809504	0.00348112	0.319
Neptunomonas	0.000707643	0.00930027	0	0.00226228	0.0166604	0.010809	0.00360299	0.000961232	0.013906	0.00254187	0.00256164	0.005
Carboxylicivirga	0	0	0.036939	0.151521	0.00105329	0.000699945	0.000233315	0.141345	0.000631971	0	0.0433341	0.148
Bacterioplanes	0.0311483	0.000222872	0.0120997	0.145246	0.00347307	0.0205515	0.0068505	0.0284993	0.0425343	0.0437507	0.0224292	0.818
Cm1 21	0.00798866	0	0	0	0.00650063	0.00621111	0.00207037	0.00274787	0.0027355	0.00216205	0.00202842	0.96
Desulfocella	0	0	0	0.00124078	0	0	0	0.000930582	0	0	0.000358181	0.293
Candidatus_Protochlamydia	0.115741	0.00760586	0.0189047	0.0245346	0.195466	0.0703762	0.0234587	0.0599692	0.0781706	0.0680574	0.0320728	0.888
Sva0996_marine_group	0.080771	0	0.00325613	0.000885259	0.00237891	0.0424622	0.0141541	0.00178419	0.0254906	0.00930267	0.0124594	0.478
Kordiimonas	0.0267498	0	0	0.0113073	0.000400709	0.0143515	0.00478383	0.00135286	0.0139975	0.00264496	0.00411629	0.109
Haliangium	0.0133215	0.00148382	0.0103222	0	0.00420623	0.00834623	0.00278208	0.00911644	0.00483324	0.00280956	0.00327355	0.313
Ketobacter	0.0142424	0	0	0	0	0.00767819	0.0025594	0	0.00569697	0	0.00172726	0.178
Paraperlucidibaca	0	0	0.0064422	0	0.0115293	0.00577551	0.00192517	0	0.0069176	0.00386532	0.00274292	0.254
Kinneretia	0.155005	0	0.00542926	0	0.00221021	0.0591048	0.0197016	0.000534714	0.0656851	0.000473003	0.0146591	0.042
Marinococcus	0	0	0	0.000327575	0	0	0	0	0	0.000196545	8.45794e-05	0.417
Bacillus	0.00695284	0	0.551648	0	0.0010098	0.00346381	0.0011546	0.00107189	0.331925	0.00159363	0.137601	0.389
Bifidobacterium	16.0732	0.000426969	6.29961	0.000401427	0.0161583	6.27172	2.09057	0.00793955	3.41654	6.79633	2.93221	0.311
Pseudidiomarina	0	23.1638	1.5265	0.0405005	0.0158174	7.7939	2.59797	4.1787	10.5662	0.938764	3.54101	0.165
Lutibacter	0.0110115	0.049206	0.00536687	0.00746951	0.0113697	0.0298729	0.00995762	0.00769687	0.0309177	0.0113766	0.00840623	0.165
Marimonas	0.258972	0.0043133	0.00254484	0.00836645	1.59244	0.884891	0.294964	0.0124166	1.04916	0.00908972	0.216115	0.028
Bacterioplanoides	0.00072528	0.00431327	0.331232	0.790823	0.00462918	0.00417102	0.00139034	0.798156	0.0158535	0.0245096	0.210564	0.075
Chlorella(Microalgae)	0.0097229	0.360823	0.00131656	0	0.0175554	0.205362	0.0684539	0.272586	0.00272018	0.0109175	0.0607766	0.026
Pseudohongiella	0.00672249	0.000606999	1.50205	0.0392397	0.00229626	0.00705579	0.00235193	1.11334	0.0103238	0.028215	0.230295	0.017
Alkalihalobacillus	6.76148	0	2.74739	0	0.00787733	2.36422	0.788072	0.00276181	0.970221	3.38532	1.04594	0.136
Gemmobacter	0.00118913	0.000557097	0.000380002	0.000702057	0	0.00137111	0.000457037	0	0.000809912	0.000649236	0.000420871	0.407
Coraliomargarita	0.0615401	0.00533286	0.00160817	0.180084	0.0632918	0.0601643	0.0200548	0.0446597	0.0865001	0.0525783	0.029859	0.439
Marivibrio	0.00125527	0.00149703	0.994901	0.00498125	0.00129677	0.00235044	0.000783481	0.594181	0.124099	0.00266419	0.159712	0.046
Taeseokella	0.0025652	0.70406	0.635197	0.00188702	0.109308	0.402223	0.134074	0.00700954	0.0708968	0.794792	0.130761	0.003
Thalassococcus	0.00490646	0.00279543	0.00824584	0	0	0.00438875	0.00146292	0	0.00648726	0.00210008	0.0024792	0.297
Pseudescherichia	2.89296	0.000520034	0.442477	0.00021896	0.00228656	1.28234	0.427448	0.00109607	0.35436	1.06925	0.396179	0.259
Haloferula	0	0.00257263	3.02782	0.00347416	0.00616011	0.00340528	0.00113509	0.00503144	0.00114259	1.81885	0.536011	0.162
Delftia	1.56194	0	0.517928	7.29868e-05	0.00243159	0.765861	0.255287	0.000809631	0.074832	0.861556	0.227012	0.086
Marisediminitalea	0	0.0252404	0.183512	0.364843	0.00900462	0.0144147	0.00480488	0.0782424	0.0932608	0.193705	0.0660184	0.303
Paraphaeobacter	0.00365494	0	0.00612485	0.0564868	0.00664984	0.00558847	0.00186282	0.0146564	0.0105571	0.0207366	0.00797574	0.507
Demequina	0	0.249364	0.000456003	0.00170133	0.00323636	0.123472	0.0411572	0.00233966	0.148626	0.00235708	0.0347475	0.058
Arenibacter	0.000111582	0.492733	1.1759	0.0267878	0.00405989	0.13541	0.0451366	0.0148362	0.19607	0.811796	0.243181	0.146
Thalassospira	0.00842597	0.00270832	1.66356	0.0472367	0.00604524	0.00824774	0.00274925	0.0896579	0.958303	0.00507329	0.424105	0.441
Ponticoccus	0	1.95528	0.0491359	0	0.000428732	0.974297	0.324766	1.46058	0.00485302	0.029591	0.303794	0.017
Phaeodactylibacter	0	1.55568	0.0907847	0.000348145	0.00112369	0.717476	0.239159	1.16456	0.00726585	0.0498454	0.232479	0.011
Roseivivax	0.00612255	0	1.20944	0	0	0.00241326	0.000804421	0.0114958	0.716438	0.00247862	0.226566	0.201
Alcanivorax	0.394055	0.014652	1.11473	0.0196725	0.0741582	0.14153	0.0471767	0.829104	0.169333	0.0589347	0.209828	0.045
Brevibacillus	0.374935	0.0020919	0.00869982	0.00489917	0.00585127	0.180093	0.060031	0.00486184	0.15425	0.00475925	0.042222	0.123
Microbacterium	0.142414	0.00152807	0.272747	0	0.00312918	0.0618874	0.0206291	0.000557179	0.0390386	0.183924	0.0564937	0.128
Diplosphaera	0	0.00167409	0.00825764	0.00177776	1.10557	0.55319	0.184397	0.00673159	0.663177	0.00180342	0.153947	0.056
Spongiibacter	0	0.0290845	0.45963	0.00021896	0.0747977	0.0526808	0.0175603	0.357888	0.0448786	0.00704901	0.0794989	0.017
Thalassobaculum	0.0593871	0.00275028	0	0.000755855	0	0.0326213	0.0108738	0.00022119	0.0237548	0.00192673	0.00752912	0.199
Anaerobacillus	0.984698	0	0.753833	0	0.00294783	0.383955	0.127985	0.000471807	0.12826	0.71931	0.209841	0.143
Oricola	0.000331243	0.00774955	0.0147297	0	0	0.00378939	0.00126313	0.00144986	0.0082203	0.00423984	0.00404691	0.521
Haliea	0.0010756	0.0213869	0.406579	0.000401427	0.0155153	0.0188797	0.00629323	0.271175	0.0205041	0.0293155	0.0647378	0.033
Maliponia	0	0.0111105	0.661995	0.359295	0.0024373	0.00675435	0.00225145	0.365428	0.121278	0.207282	0.113431	0.213
Devosia	0.00817996	0.142649	0.795351	0.00010948	0	0.0451801	0.01506	0.0425282	0.453115	0.0790004	0.151795	0.246
Shimia	0.0662409	0.0091619	0.057723	0	0.153461	0.0835119	0.0278373	0.0951672	0.00813304	0.074437	0.0273502	0.044
Pacificibacter	0	0	0	0.000163787	0	0	0	0	0	9.82724e-05	4.22897e-05	0.417
Pseudohaliea	0	0	0.0274842	0	0	0	0	0.0206131	0	0	0.00414645	0.016
Micrococcus	0.720489	0	0.00721678	0	0.00223706	0.586309	0.195436	0	0.00576802	0.2881	0.12465	0.42
Marinoscillum	0.000530732	0	0	0	0.00187134	0.00188255	0.000627517	0	0	0.0013351	0.000382759	0.147
Francisella	0.0190669	0	0	0.00562258	0.922382	0.451464	0.150488	0.0121484	0.545493	0.00921795	0.127326	0.056
Erythrobacter	0	0	0.211409	0.00376477	0.0210187	0.010541	0.00351366	0.159164	0.0129338	0.00145099	0.0352106	0.022
Terasakiella	0	0.146136	0.422772	0.239721	0.00242069	0.0568116	0.0189372	0.191964	0.327847	0.00521151	0.172654	0.41
Tamlana	0	0.55425	0	0	0	0.279382	0.0931274	0.415687	0	0	0.0841616	0.016
Thalassotalea	0.0930575	0.0613706	0.155478	0.228266	0.0191302	0.079639	0.0265463	0.0465928	0.121134	0.157362	0.0509446	0.253
Cutibacterium	0.932861	0.00148661	0.05765	0	0.00396707	0.297134	0.0990448	0.00274155	0.15774	0.251074	0.110683	0.37
Mesoflavibacter	0	0	0.136402	0.000255454	0	0	0	0.0037414	0	0.0790012	0.0240891	0.171
Microcystis_PCC 7914	0.524832	0	0.000373715	0	0	0.427041	0.142347	0	0.00016184	0.209995	0.0901082	0.415
Rhodovulum	0	0.000895408	0	0.217144	0	0.000610497	0.000203499	0.0439414	0.0460835	0.0495868	0.0334721	0.989
Agrobacterium	0	0.109634	0.00654475	0.0127391	0	0.0548031	0.0182677	0.00261573	0.0678764	0.00738168	0.0168587	0.069
Hoeflea	0.00985469	0.0186779	0.28242	0.000545958	0.00126198	0.0103405	0.00344682	0.0206156	0.13282	0.0363732	0.0521361	0.372
Burkholderia	0.479935	0	0.137706	0	0.00247918	0.186965	0.0623218	0.00103327	0.0368079	0.238451	0.0675193	0.091
Arenicella	0.00129724	0	0.0828461	0	0.000719827	0.00156912	0.00052304	0	0.00095079	0.0497077	0.0151278	0.177
Psychroserpens	0.0257539	0.00030534	0.00114599	0.764539	0.0349797	0.0265503	0.00885012	0.168101	0.15618	0.200223	0.116078	0.938
Psychromarinibacter	0	0	0	0.000606513	0	0	0	0.000454885	0	0	0.000175085	0.293
Porticoccus	0.251833	0.00030534	0.0280438	0.0188528	0.0636472	0.16416	0.0547201	0.00461922	0.140584	0.0229632	0.0354104	0.064
Methylophaga	0.0188137	0.0811341	0.258961	0	0.260106	0.158067	0.0526889	0.167435	0.190718	0.0429801	0.0698056	0.178
Nioella	0.0148605	0.00453576	0.194172	0	0.19271	0.0766436	0.0255479	0.0148876	0.0875549	0.141329	0.0551717	0.29
Euzebyella	0	0.0387131	0	0.711845	0	0.0196154	0.00653847	0.139041	0.170806	0.168296	0.108098	0.963
Nocardioides	0.72352	0	0.0207763	0.000351029	0.00029326	0.555969	0.185323	0.000408667	0.0131548	0.288779	0.121316	0.398
Psychrobium	0.0807959	0	0	0	0.058078	0.0484006	0.0161335	0.0206222	0.0272233	0.023444	0.0167601	0.949
Sneathiella	0.00941963	0.0957733	0.0729941	0.00058338	0.032988	0.0524112	0.0174704	0.0606147	0.064494	0.0121855	0.0205624	0.067
Schlegelella	0.771643	0	0.201216	0	0.00262684	0.305073	0.101691	0.00191865	0.0961574	0.333271	0.103639	0.151
Roseicyclus	0	0.653361	0.0278567	0.000291947	0.000326246	0.328983	0.109661	0.00571558	0.00219861	0.402331	0.0920839	0.05
Roseibium	0.00491451	0.0204529	0.00383946	0.46942	0.00999548	0.0103579	0.00345264	0.113446	0.101736	0.111697	0.0713591	0.988
Balneola	0.00484019	0.0100821	0.00275078	0.552381	0	0.00913412	0.00304471	0.107063	0.0928984	0.162516	0.0843112	0.744
Enterococcus	0.381776	0	0.228718	0	0.000238184	0.311357	0.103786	0	0.137194	0.15289	0.12457	0.671
Pelomonas	0.615165	0	0.0114621	0.00010948	0	0.234082	0.0780274	8.21102e-05	0.0620475	0.190896	0.0765659	0.303
Hwangdonia	0	0.0059608	0	0	0	0.00304859	0.0010162	0	0.00357648	0	0.000838383	0.06
Nannochloropsis(Microalgae)	0.157404	0.140082	0.0468024	0	0.303145	0.29689	0.0989635	0.133413	0.0188196	0.231429	0.0658553	0.048
Tepidicaulis	0.022254	0	0.147535	0.00010948	0.00361057	0.0138094	0.00460314	0.110734	0.011068	0	0.0249347	0.023
Paenibacillus	0.813485	0.000297162	0.00502728	0	0.00305719	0.381736	0.127245	0.00135848	0.32704	0.00229636	0.0891289	0.12
Limosilactobacillus	0.00506621	0.00029492	0.616521	0	0	0.00294842	0.000982807	0.00022119	0.369627	0.00231194	0.159668	0.419
Photobacterium	0.0415846	0	0	0.310135	0.00651452	0.0246319	0.00821063	0.0609261	0.0908034	0.0670795	0.0466999	0.839
Novosphingobium	0.13528	0	0.0361747	0	0.0151944	0.0728432	0.0242811	0.00404891	0.0585058	0.0231885	0.0229744	0.297
Lautropia	0.299652	0	0.000171516	0.00010948	0	0.244665	0.0815551	8.21102e-05	0	0.119964	0.0516084	0.416
Turicibacter	0.61491	0	0.000385911	0	0	0.501635	0.167212	0	0	0.246196	0.105757	0.415
JGI_0001001 H03	0.00680648	0	0.194671	0	0	0.00555747	0.00185249	0	0	0.119525	0.0501937	0.399
Tepidicella	0.258875	0	0.0494824	0	0.00038062	0.134889	0.0449631	0.000285465	0.00384847	0.129391	0.033751	0.086
Mameliella	0.00806699	0.109263	0.0706867	0.00120111	0	0.0617728	0.0205909	0.0435715	0.00817116	0.0688892	0.0261745	0.208
Thioprofundum	0	0	0.000304944	0.00208052	0.00480689	0.00176723	0.000589075	0.00121345	0.000402962	0.00294169	0.000915204	0.09
Enterobacter	0.222661	0	0	0	0	0.181802	0.0606007	0	0	0.0890644	0.0383272	0.417
Nocardia	0.311706	0	0	0	0	0.163267	0.0544224	0	0.0388851	0.0857972	0.0466675	0.56
Sphingomonas	0.560118	0.00111779	0.036062	0	0.00270529	0.330215	0.110072	0.00736561	0.0301	0.211986	0.0817961	0.326
Deinococcus	0.196886	0	0.00848765	0	0	0.160757	0.0535855	0	0.00509259	0.0787543	0.0354066	0.442
Total %	90.4612	98.5689	95.9289	98.6589	98.7957			99.1362	96.1365	95.9105
