# Supplementary material for: Unveiling Emerging Opportunistic Fish Pathogens in Aquaculture: A Comprehensive Seasonal Study of Microbial Composition in Mediterranean Fish Hatcheries
Source: Microorganisms. 2024 Nov 10;12(11):2281. doi: 10.3390/microorganisms12112281 (PMC11596916; doi:10.3390/microorganisms12112281)
Supplement: Supplementary file 1 [file microorganisms-12-02281-s001.zip › Supplemental Meta Data of Metagenomic Libraries.xlsx]

## Sheet: Metagenomic Libraries
Skliros et al., 2023. Metagenomic Libraries. All the raw sequence files of this study were submitted to the European Nucleotide Archive (ENA) with the study accession number PRJEB59727 and are available at http://www.ebi.ac.uk/ena/data/view/PRJEB59727. Meta data library identifiers Table, is included in Supplemental Information.
Hatcheries are symbolized with E=HCMR Hacthery, L=Hatchery A and M=Hatchery B.
Time points are symbolized with W=Winter, S=Spring and A=Autumn.
Sample areas are symbolized with P,=Inlet Water, R=Rotifer , F=Microalgae and A=Artemia, Q=Outlet Water
There are 3 biological replicates from each sample (1, 2, 3).
Metagenomic Libraries
HCMR Hatchery				Hatchery A				Hatchery B
EWQ1	ESQ1	EAA1		LWQ1	LSQ1	LAA1		MWQ1	MSQ1	MAA1
EWQ2	ESQ2	EAA2		LWQ2	LSQ2	LAA2		MWQ2	MSQ2	MAA2
EWQ3	ESQ3	EAA3		LWQ3	LSQ3	LAA3		MWQ3	MSQ3	MAA3
EWP1	ESA1	EAP1		LWP1	LSA1	LAP1		MWP1	MSA1	MAQ1
EWP2	ESA2	EAP2		LWP2	LSA2	LAP2		MWP2	MSA2	MAQ2
EWP3	ESA3	EAP3		LWP3	LSA3	LAP3		MWP3	MSA3	MAQ3
EWR1	ESF1	EAQ1		LWR1	LSF1	LAQ1		MWR1	MSF1	MAR1
EWR2	ESF2	ΕΑQ2		LWR2	LSF2	LΑQ2		MWR2	MSF2	MAR2
EWR3	ESF3	EAQ3		LWR3	LSF3	LAQ3		MWR3	MSF3	MAR3
EWF1	ESR1	EAR1		LWF1	LSR1	LAR1		MWF1	MSR1	MAF1
EWF2	ESR2	EAR2		LWF2	LSR2	LAR2		MWF2	MSR2	MAF2
EWF3	ESR3	EAR3		LWF3	LSR3	LAR3		MWF3	MSR3	MAF3
	ESP1	EAF1		LWA1	LSP1	LAF1		MWA1	MSP1
	ESP2	EAF2		LWA2	LSP2	LAF2		MWA2	MSP2
	ESP3	EAF3		LWA3	LSP3	LAF3		MWA3	MSP3
